# Supplementary material for: Pharmaceutical and pesticide mixtures in a Mediterranean coastal wetland: comparison of sampling methods, ecological risks, and removal by a constructed wetland
Source: Environ Sci Pollut Res Int. 2024 Jan 26;31(10):14593–609. doi: 10.1007/s11356-024-31968-0 (PMC10884053; doi:10.1007/s11356-024-31968-0)
Supplement: Supplementary file 2 — Supplementary file2 (XLSX 101 KB) [file 11356_2024_31968_MOESM2_ESM.xlsx]

## Sheet: Table S7. Grab vs POCIS
Table S7. Comparison of concentrations between grab samples and POCIS for each compound in each sampling site based on the calculated quotient between both concentrations. Large deviations are defined by the quotients below 0.1 or above 10.
"-": not detected by POCIS
Name	Sample	Quotient
Fungicides
Carbendazim	S1	3.22445
Carbendazim	S2	1.09192
Carbendazim	S3	4.36086
Carbendazim	S4	0.534406
Carbendazim	S5	1.52152
Carbendazim	S6	2.32764
Carbendazim	S7	2.13831
Carbendazim	S8	1.87128
Carbendazim	S9	1.71388
Carbendazim	S10	0.749671
Carbendazim	S11	3.69468
Carbendazim	S12	2.60791
Imazalil	S1	0
Imazalil	S2	0
Imazalil	S3	0
Imazalil	S4	0.135169
Imazalil	S5	0
Imazalil	S6	0
Imazalil	S7	0.655268
Imazalil	S8	0.546021
Imazalil	S9	-
Imazalil	S10	-
Imazalil	S11	4.2361
Imazalil	S12	0
Prochloraz	S1	0.173135
Prochloraz	S2	0.146546
Prochloraz	S3	0.312831
Prochloraz	S4	3.21963
Prochloraz	S5	0
Prochloraz	S6	1.4024
Prochloraz	S7	24.077
Prochloraz	S8	0.0141979
Prochloraz	S9	0
Prochloraz	S10	-
Prochloraz	S11	0.0669041
Prochloraz	S12	0.179341
Tebuconazole	S1	0.113123
Tebuconazole	S2	0.836521
Tebuconazole	S3	3.31624
Tebuconazole	S4	17.5049
Tebuconazole	S5	0
Tebuconazole	S6	1.22793
Tebuconazole	S7	2.74554
Tebuconazole	S8	0.104695
Tebuconazole	S9	0.0393462
Tebuconazole	S10	160.845
Tebuconazole	S11	0.0393205
Tebuconazole	S12	0.0238328
Thiabendazole	S1	1.37418
Thiabendazole	S2	0.502575
Thiabendazole	S3	1.35044
Thiabendazole	S4	0.724289
Thiabendazole	S5	0.791045
Thiabendazole	S6	1.25167
Thiabendazole	S7	0.863566
Thiabendazole	S8	0.83473
Thiabendazole	S9	1.1085
Thiabendazole	S10	0
Thiabendazole	S11	1.89701
Thiabendazole	S12	1.38755
Herbicides
Atrazine	S1	0.587186
Atrazine	S2	0
Atrazine	S3	0
Atrazine	S4	1.01759
Atrazine	S5	0
Atrazine	S6	0.464546
Atrazine	S7	1.82903
Atrazine	S8	0.554416
Atrazine	S9	0.968113
Atrazine	S10	0
Atrazine	S11	4.33281
Atrazine	S12	1.03983
Atrazine-Deethyl	S1	-
Atrazine-Deethyl	S2	1.02652
Atrazine-Deethyl	S3	3.9636
Atrazine-Deethyl	S4	0.585782
Atrazine-Deethyl	S5	2.68993
Atrazine-Deethyl	S6	1.97158
Atrazine-Deethyl	S7	0.973665
Atrazine-Deethyl	S8	3.17929
Atrazine-Deethyl	S9	1.93737
Atrazine-Deethyl	S10	1.11332
Atrazine-Deethyl	S11	-
Atrazine-Deethyl	S12	-
Atrazine-Desisopropyl	S1	0
Atrazine-Desisopropyl	S2	0.108834
Atrazine-Desisopropyl	S3	0.101733
Atrazine-Desisopropyl	S4	0
Atrazine-Desisopropyl	S5	0.149562
Atrazine-Desisopropyl	S6	0.0569795
Atrazine-Desisopropyl	S7	0
Atrazine-Desisopropyl	S8	0
Atrazine-Desisopropyl	S9	0
Atrazine-Desisopropyl	S10	0
Atrazine-Desisopropyl	S11	0
Atrazine-Desisopropyl	S12	0
Diuron	S1	0
Diuron	S2	-
Diuron	S3	-
Diuron	S4	0.191227
Diuron	S5	0
Diuron	S6	0
Diuron	S7	0
Diuron	S8	1.03221
Diuron	S9	-
Diuron	S10	-
Diuron	S11	11.9125
Diuron	S12	0
Isoproturon	S1	0
Isoproturon	S2	-
Isoproturon	S3	-
Isoproturon	S4	0
Isoproturon	S5	-
Isoproturon	S6	0
Isoproturon	S7	0
Isoproturon	S8	-
Isoproturon	S9	-
Isoproturon	S10	-
Isoproturon	S11	-
Isoproturon	S12	0
Metolachlor	S1	0
Metolachlor	S2	0
Metolachlor	S3	0
Metolachlor	S4	0
Metolachlor	S5	0
Metolachlor	S6	0
Metolachlor	S7	0
Metolachlor	S8	0
Metolachlor	S9	0
Metolachlor	S10	0
Metolachlor	S11	0
Metolachlor	S12	0
Propanil	S1	0
Propanil	S2	0
Propanil	S3	0
Propanil	S4	-
Propanil	S5	0
Propanil	S6	-
Propanil	S7	-
Propanil	S8	0
Propanil	S9	3.06083
Propanil	S10	-
Propanil	S11	-
Propanil	S12	-
Simazine	S1	0.723369
Simazine	S2	0.434099
Simazine	S3	0.930381
Simazine	S4	0.498787
Simazine	S5	0.397455
Simazine	S6	0.738288
Simazine	S7	-
Simazine	S8	0.271834
Simazine	S9	-
Simazine	S10	-
Simazine	S11	0.690862
Simazine	S12	0
Terbumeton	S1	3.52186
Terbumeton	S2	0.57489
Terbumeton	S3	1.39042
Terbumeton	S4	0.572698
Terbumeton	S5	0
Terbumeton	S6	0.801552
Terbumeton	S7	2.26087
Terbumeton	S8	3.40512
Terbumeton	S9	10.5416
Terbumeton	S10	5.99929
Terbumeton	S11	13.1002
Terbumeton	S12	4.25399
Terbumeton deethyl	S1	21.7995
Terbumeton deethyl	S2	0.381015
Terbumeton deethyl	S3	0.80275
Terbumeton deethyl	S4	0.317183
Terbumeton deethyl	S5	0.0600678
Terbumeton deethyl	S6	6.24171
Terbumeton deethyl	S7	4.18819
Terbumeton deethyl	S8	3.49873
Terbumeton deethyl	S9	4.14048
Terbumeton deethyl	S10	46.3951
Terbumeton deethyl	S11	14.4372
Terbumeton deethyl	S12	6.63752
Terbuthylazine	S1	2.68587
Terbuthylazine	S2	1.03621
Terbuthylazine	S3	0.363619
Terbuthylazine	S4	0.818222
Terbuthylazine	S5	0
Terbuthylazine	S6	1.66141
Terbuthylazine	S7	1.20721
Terbuthylazine	S8	1.54556
Terbuthylazine	S9	6.10371
Terbuthylazine	S10	4.05612
Terbuthylazine	S11	18.2266
Terbuthylazine	S12	3.59751
Terbuthylazine-2OH	S1	2.21685
Terbuthylazine-2OH	S2	1.21211
Terbuthylazine-2OH	S3	15.4557
Terbuthylazine-2OH	S4	3.99422
Terbuthylazine-2OH	S5	0.8111
Terbuthylazine-2OH	S6	3.70988
Terbuthylazine-2OH	S7	3.22228
Terbuthylazine-2OH	S8	6.36259
Terbuthylazine-2OH	S9	4.30963
Terbuthylazine-2OH	S10	23.0932
Terbuthylazine-2OH	S11	4.38076
Terbuthylazine-2OH	S12	0.90082
Terbuthylazine-deethyl	S1	34.681
Terbuthylazine-deethyl	S2	0.395708
Terbuthylazine-deethyl	S3	0.648373
Terbuthylazine-deethyl	S4	0.64018
Terbuthylazine-deethyl	S5	0.27148
Terbuthylazine-deethyl	S6	9.9345
Terbuthylazine-deethyl	S7	11.2908
Terbuthylazine-deethyl	S8	3.65271
Terbuthylazine-deethyl	S9	5.243
Terbuthylazine-deethyl	S10	34.3478
Terbuthylazine-deethyl	S11	27.5624
Terbuthylazine-deethyl	S12	11.65
Terbutryn	S1	0
Terbutryn	S2	0
Terbutryn	S3	2.37137
Terbutryn	S4	1.58222
Terbutryn	S5	0
Terbutryn	S6	0.081602
Terbutryn	S7	0.208697
Terbutryn	S8	5.4901
Terbutryn	S9	12.2163
Terbutryn	S10	-
Terbutryn	S11	13.6715
Terbutryn	S12	0.436312
Insecticides
Acetamiprid	S1	5.0046
Acetamiprid	S2	1.5594
Acetamiprid	S3	9.59661
Acetamiprid	S4	1.33508
Acetamiprid	S5	2.20986
Acetamiprid	S6	5.24371
Acetamiprid	S7	3.69399
Acetamiprid	S8	6.0615
Acetamiprid	S9	3.53509
Acetamiprid	S10	7.78694
Acetamiprid	S11	7.29679
Acetamiprid	S12	3.75174
Acrinathrin_aduct	S1	-
Acrinathrin_aduct	S2	-
Acrinathrin_aduct	S3	-
Acrinathrin_aduct	S4	0
Acrinathrin_aduct	S5	-
Acrinathrin_aduct	S6	-
Acrinathrin_aduct	S7	-
Acrinathrin_aduct	S8	-
Acrinathrin_aduct	S9	-
Acrinathrin_aduct	S10	-
Acrinathrin_aduct	S11	-
Acrinathrin_aduct	S12	-
Buprofezine	S1	-
Buprofezine	S2	-
Buprofezine	S3	-
Buprofezine	S4	-
Buprofezine	S5	-
Buprofezine	S6	-
Buprofezine	S7	-
Buprofezine	S8	-
Buprofezine	S9	-
Buprofezine	S10	0
Buprofezine	S11	-
Buprofezine	S12	-
Carbofuran-3-OH	S1	-
Carbofuran-3-OH	S2	-
Carbofuran-3-OH	S3	-
Carbofuran-3-OH	S4	-
Carbofuran-3-OH	S5	-
Carbofuran-3-OH	S6	0
Carbofuran-3-OH	S7	0
Carbofuran-3-OH	S8	-
Carbofuran-3-OH	S9	-
Carbofuran-3-OH	S10	-
Carbofuran-3-OH	S11	-
Carbofuran-3-OH	S12	-
Chlorpyriphos	S1	0
Chlorpyriphos	S2	0
Chlorpyriphos	S3	0
Chlorpyriphos	S4	0
Chlorpyriphos	S5	0
Chlorpyriphos	S6	0
Chlorpyriphos	S7	-
Chlorpyriphos	S8	0
Chlorpyriphos	S9	0
Chlorpyriphos	S10	0
Chlorpyriphos	S11	0
Chlorpyriphos	S12	0
Diazinon	S1	0
Diazinon	S2	-
Diazinon	S3	-
Diazinon	S4	1.18214
Diazinon	S5	14.4733
Diazinon	S6	0
Diazinon	S7	-
Diazinon	S8	0
Diazinon	S9	-
Diazinon	S10	0
Diazinon	S11	-
Diazinon	S12	-
Dimethoate	S1	-
Dimethoate	S2	-
Dimethoate	S3	-
Dimethoate	S4	0
Dimethoate	S5	-
Dimethoate	S6	3.61267
Dimethoate	S7	-
Dimethoate	S8	-
Dimethoate	S9	-
Dimethoate	S10	-
Dimethoate	S11	-
Dimethoate	S12	-
DMPF	S1	6.44802
DMPF	S2	1.91958
DMPF	S3	0
DMPF	S4	0
DMPF	S5	1.93895
DMPF	S6	-
DMPF	S7	0
DMPF	S8	0
DMPF	S9	-
DMPF	S10	0
DMPF	S11	-
DMPF	S12	-
Ethion	S1	-
Ethion	S2	-
Ethion	S3	-
Ethion	S4	0
Ethion	S5	-
Ethion	S6	-
Ethion	S7	-
Ethion	S8	-
Ethion	S9	-
Ethion	S10	-
Ethion	S11	-
Ethion	S12	-
Fenthion sulfoxide	S1	-
Fenthion sulfoxide	S2	-
Fenthion sulfoxide	S3	-
Fenthion sulfoxide	S4	-
Fenthion sulfoxide	S5	12.4135
Fenthion sulfoxide	S6	2.023
Fenthion sulfoxide	S7	-
Fenthion sulfoxide	S8	-
Fenthion sulfoxide	S9	-
Fenthion sulfoxide	S10	-
Fenthion sulfoxide	S11	-
Fenthion sulfoxide	S12	-
Fipronil	S1	2.4918
Fipronil	S2	2.82947
Fipronil	S3	2.48889
Fipronil	S4	1.33266
Fipronil	S5	3.31852
Fipronil	S6	3.73908
Fipronil	S7	2.40232
Fipronil	S8	6.61333
Fipronil	S9	12.096
Fipronil	S10	2.85957
Fipronil	S11	2.4783
Fipronil	S12	2.56
Fluvalinate	S1	-
Fluvalinate	S2	0
Fluvalinate	S3	0
Fluvalinate	S4	0
Fluvalinate	S5	-
Fluvalinate	S6	0
Fluvalinate	S7	0
Fluvalinate	S8	-
Fluvalinate	S9	-
Fluvalinate	S10	-
Fluvalinate	S11	-
Fluvalinate	S12	-
Hexythiazox	S1	-
Hexythiazox	S2	-
Hexythiazox	S3	-
Hexythiazox	S4	0
Hexythiazox	S5	0
Hexythiazox	S6	0
Hexythiazox	S7	-
Hexythiazox	S8	0
Hexythiazox	S9	-
Hexythiazox	S10	0
Hexythiazox	S11	-
Hexythiazox	S12	-
Imidacloprid	S1	5.69846
Imidacloprid	S2	1.91198
Imidacloprid	S3	2.32983
Imidacloprid	S4	3.06769
Imidacloprid	S5	3.41986
Imidacloprid	S6	5.49842
Imidacloprid	S7	4.33236
Imidacloprid	S8	7.14021
Imidacloprid	S9	-
Imidacloprid	S10	0.839051
Imidacloprid	S11	-
Imidacloprid	S12	-
Spinosad A	S1	-
Spinosad A	S2	-
Spinosad A	S3	0
Spinosad A	S4	0
Spinosad A	S5	0
Spinosad A	S6	0
Spinosad A	S7	-
Spinosad A	S8	26.2663
Spinosad A	S9	-
Spinosad A	S10	-
Spinosad A	S11	-
Spinosad A	S12	-
Spinosad D	S1	-
Spinosad D	S2	-
Spinosad D	S3	-
Spinosad D	S4	0
Spinosad D	S5	-
Spinosad D	S6	0
Spinosad D	S7	-
Spinosad D	S8	11.2656
Spinosad D	S9	-
Spinosad D	S10	-
Spinosad D	S11	-
Spinosad D	S12	-
Pharmaceuticals
1H_Benzotriazole	S1	3.45072
1H_Benzotriazole	S2	0.291926
1H_Benzotriazole	S3	7.68156
1H_Benzotriazole	S4	1.9442
1H_Benzotriazole	S5	30.8178
1H_Benzotriazole	S6	10.9519
1H_Benzotriazole	S7	7.22924
1H_Benzotriazole	S8	2.33834
1H_Benzotriazole	S9	1.50081
1H_Benzotriazole	S10	4.05854
1H_Benzotriazole	S11	2.62927
1H_Benzotriazole	S12	4.95345
4-Hydroxydiclofenac	S1	-
4-Hydroxydiclofenac	S2	-
4-Hydroxydiclofenac	S3	-
4-Hydroxydiclofenac	S4	-
4-Hydroxydiclofenac	S5	-
4-Hydroxydiclofenac	S6	-
4-Hydroxydiclofenac	S7	-
4-Hydroxydiclofenac	S8	-
4-Hydroxydiclofenac	S9	-
4-Hydroxydiclofenac	S10	-
4-Hydroxydiclofenac	S11	-
4-Hydroxydiclofenac	S12	-
5-methyl-1H_Benzotriazole	S1	1.38232
5-methyl-1H_Benzotriazole	S2	0.66419
5-methyl-1H_Benzotriazole	S3	1.86775
5-methyl-1H_Benzotriazole	S4	0.537726
5-methyl-1H_Benzotriazole	S5	4.60022
5-methyl-1H_Benzotriazole	S6	2.13094
5-methyl-1H_Benzotriazole	S7	1.83934
5-methyl-1H_Benzotriazole	S8	1.81289
5-methyl-1H_Benzotriazole	S9	0.668648
5-methyl-1H_Benzotriazole	S10	1.26591
5-methyl-1H_Benzotriazole	S11	1.8818
5-methyl-1H_Benzotriazole	S12	1.77534
Acetaminophen	S1	4.90453
Acetaminophen	S2	1.23529
Acetaminophen	S3	-
Acetaminophen	S4	-
Acetaminophen	S5	1.28257
Acetaminophen	S6	-
Acetaminophen	S7	8.48187
Acetaminophen	S8	-
Acetaminophen	S9	-
Acetaminophen	S10	-
Acetaminophen	S11	-
Acetaminophen	S12	-
Acridone	S1	0
Acridone	S2	-
Acridone	S3	-
Acridone	S4	-
Acridone	S5	-
Acridone	S6	0
Acridone	S7	0.553569
Acridone	S8	-
Acridone	S9	-
Acridone	S10	-
Acridone	S11	-
Acridone	S12	-
Alprazolam	S1	0.743737
Alprazolam	S2	-
Alprazolam	S3	-
Alprazolam	S4	0
Alprazolam	S5	-
Alprazolam	S6	0.599788
Alprazolam	S7	0.98917
Alprazolam	S8	-
Alprazolam	S9	-
Alprazolam	S10	-
Alprazolam	S11	6.8544
Alprazolam	S12	-
Amantadine	S1	13.5639
Amantadine	S2	-
Amantadine	S3	-
Amantadine	S4	3.0576
Amantadine	S5	-
Amantadine	S6	20.0667
Amantadine	S7	10.7016
Amantadine	S8	-
Amantadine	S9	-
Amantadine	S10	-
Amantadine	S11	4.31354
Amantadine	S12	9.9176
Atenolol	S1	0.785217
Atenolol	S2	-
Atenolol	S3	-
Atenolol	S4	0.578261
Atenolol	S5	-
Atenolol	S6	1.29118
Atenolol	S7	-
Atenolol	S8	-
Atenolol	S9	-
Atenolol	S10	-
Atenolol	S11	-
Atenolol	S12	-
Atorvastatin	S1	-
Atorvastatin	S2	-
Atorvastatin	S3	-
Atorvastatin	S4	-
Atorvastatin	S5	-
Atorvastatin	S6	-
Atorvastatin	S7	-
Atorvastatin	S8	-
Atorvastatin	S9	-
Atorvastatin	S10	-
Atorvastatin	S11	-
Atorvastatin	S12	-
Benzoylecgonine	S1	4.72632
Benzoylecgonine	S2	0.317479
Benzoylecgonine	S3	-
Benzoylecgonine	S4	0.7896
Benzoylecgonine	S5	0.909588
Benzoylecgonine	S6	4.22066
Benzoylecgonine	S7	-
Benzoylecgonine	S8	1.55842
Benzoylecgonine	S9	3.33387
Benzoylecgonine	S10	1.16608
Benzoylecgonine	S11	2.74167
Benzoylecgonine	S12	3.65556
Bezafibrate	S1	-
Bezafibrate	S2	-
Bezafibrate	S3	-
Bezafibrate	S4	-
Bezafibrate	S5	-
Bezafibrate	S6	-
Bezafibrate	S7	-
Bezafibrate	S8	-
Bezafibrate	S9	6412.19
Bezafibrate	S10	2342.03
Bezafibrate	S11	-
Bezafibrate	S12	-
Bromazepam	S1	-
Bromazepam	S2	-
Bromazepam	S3	-
Bromazepam	S4	-
Bromazepam	S5	-
Bromazepam	S6	-
Bromazepam	S7	-
Bromazepam	S8	-
Bromazepam	S9	-
Bromazepam	S10	-
Bromazepam	S11	-
Bromazepam	S12	-
Caffeine	S1	5.80402
Caffeine	S2	0.382954
Caffeine	S3	0.915798
Caffeine	S4	0.507907
Caffeine	S5	0.970351
Caffeine	S6	2.7615
Caffeine	S7	1.90135
Caffeine	S8	1.75078
Caffeine	S9	0.441359
Caffeine	S10	1.29556
Caffeine	S11	1.92656
Caffeine	S12	2.98174
Carazolol	S1	-
Carazolol	S2	-
Carazolol	S3	-
Carazolol	S4	-
Carazolol	S5	-
Carazolol	S6	-
Carazolol	S7	-
Carazolol	S8	-
Carazolol	S9	-
Carazolol	S10	-
Carazolol	S11	-
Carazolol	S12	-
Carbamazepine	S1	3.87964
Carbamazepine	S2	1.79646
Carbamazepine	S3	4.68364
Carbamazepine	S4	0.927223
Carbamazepine	S5	10.3235
Carbamazepine	S6	3.30463
Carbamazepine	S7	3.73966
Carbamazepine	S8	3.08966
Carbamazepine	S9	0.96
Carbamazepine	S10	2.3049
Carbamazepine	S11	3.79762
Carbamazepine	S12	2.87663
CBZ-10,11-epoxide	S1	17.5894
CBZ-10,11-epoxide	S2	-
CBZ-10,11-epoxide	S3	-
CBZ-10,11-epoxide	S4	1.32952
CBZ-10,11-epoxide	S5	-
CBZ-10,11-epoxide	S6	5.69303
CBZ-10,11-epoxide	S7	-
CBZ-10,11-epoxide	S8	-
CBZ-10,11-epoxide	S9	-
CBZ-10,11-epoxide	S10	-
CBZ-10,11-epoxide	S11	-
CBZ-10,11-epoxide	S12	-
Chloramphenicol	S1	-
Chloramphenicol	S2	-
Chloramphenicol	S3	-
Chloramphenicol	S4	-
Chloramphenicol	S5	-
Chloramphenicol	S6	-
Chloramphenicol	S7	-
Chloramphenicol	S8	-
Chloramphenicol	S9	-
Chloramphenicol	S10	11.9602
Chloramphenicol	S11	-
Chloramphenicol	S12	-
Chlorpromazine	S1	-
Chlorpromazine	S2	-
Chlorpromazine	S3	-
Chlorpromazine	S4	-
Chlorpromazine	S5	-
Chlorpromazine	S6	-
Chlorpromazine	S7	-
Chlorpromazine	S8	-
Chlorpromazine	S9	-
Chlorpromazine	S10	-
Chlorpromazine	S11	-
Chlorpromazine	S12	-
Ciprofloxacin	S1	-
Ciprofloxacin	S2	-
Ciprofloxacin	S3	-
Ciprofloxacin	S4	3.92
Ciprofloxacin	S5	-
Ciprofloxacin	S6	3.92
Ciprofloxacin	S7	-
Ciprofloxacin	S8	-
Ciprofloxacin	S9	20.3186
Ciprofloxacin	S10	-
Ciprofloxacin	S11	-
Ciprofloxacin	S12	-
Citalopram	S1	1.46668
Citalopram	S2	-
Citalopram	S3	0
Citalopram	S4	0.761666
Citalopram	S5	-
Citalopram	S6	3.30536
Citalopram	S7	-
Citalopram	S8	-
Citalopram	S9	-
Citalopram	S10	-
Citalopram	S11	-
Citalopram	S12	-
Clarithromycin	S1	-
Clarithromycin	S2	-
Clarithromycin	S3	-
Clarithromycin	S4	28.1915
Clarithromycin	S5	-
Clarithromycin	S6	33.8255
Clarithromycin	S7	-
Clarithromycin	S8	-
Clarithromycin	S9	-
Clarithromycin	S10	-
Clarithromycin	S11	-
Clarithromycin	S12	-
Coca-ethylene	S1	-
Coca-ethylene	S2	-
Coca-ethylene	S3	-
Coca-ethylene	S4	-
Coca-ethylene	S5	-
Coca-ethylene	S6	-
Coca-ethylene	S7	-
Coca-ethylene	S8	-
Coca-ethylene	S9	-
Coca-ethylene	S10	-
Coca-ethylene	S11	-
Coca-ethylene	S12	-
Cocaine	S1	-
Cocaine	S2	-
Cocaine	S3	-
Cocaine	S4	-
Cocaine	S5	-
Cocaine	S6	-
Cocaine	S7	-
Cocaine	S8	-
Cocaine	S9	-
Cocaine	S10	-
Cocaine	S11	-
Cocaine	S12	-
Codeine	S1	3.15197
Codeine	S2	-
Codeine	S3	-
Codeine	S4	2.58813
Codeine	S5	-
Codeine	S6	11.2921
Codeine	S7	-
Codeine	S8	-
Codeine	S9	-
Codeine	S10	-
Codeine	S11	-
Codeine	S12	-
Cotinine	S1	23.4366
Cotinine	S2	2.86476
Cotinine	S3	24.8123
Cotinine	S4	7.54432
Cotinine	S5	22.7005
Cotinine	S6	11.5114
Cotinine	S7	24.2138
Cotinine	S8	192.843
Cotinine	S9	8.58667
Cotinine	S10	9.87352
Cotinine	S11	17.6296
Cotinine	S12	13.8186
Diazepam	S1	0.266471
Diazepam	S2	-
Diazepam	S3	-
Diazepam	S4	-
Diazepam	S5	-
Diazepam	S6	1.55462
Diazepam	S7	-
Diazepam	S8	-
Diazepam	S9	-
Diazepam	S10	-
Diazepam	S11	-
Diazepam	S12	-
Diclofenac	S1	2.51072
Diclofenac	S2	-
Diclofenac	S3	-
Diclofenac	S4	0.629649
Diclofenac	S5	10.4285
Diclofenac	S6	1.62048
Diclofenac	S7	7.36364
Diclofenac	S8	7.45662
Diclofenac	S9	-
Diclofenac	S10	-
Diclofenac	S11	-
Diclofenac	S12	-
Diltiazem	S1	-
Diltiazem	S2	-
Diltiazem	S3	-
Diltiazem	S4	-
Diltiazem	S5	-
Diltiazem	S6	-
Diltiazem	S7	-
Diltiazem	S8	-
Diltiazem	S9	-
Diltiazem	S10	-
Diltiazem	S11	-
Diltiazem	S12	-
Erythromycin	S1	-
Erythromycin	S2	-
Erythromycin	S3	-
Erythromycin	S4	2.394
Erythromycin	S5	-
Erythromycin	S6	10.0076
Erythromycin	S7	-
Erythromycin	S8	-
Erythromycin	S9	-
Erythromycin	S10	-
Erythromycin	S11	-
Erythromycin	S12	-
Fenofibrate	S1	-
Fenofibrate	S2	-
Fenofibrate	S3	-
Fenofibrate	S4	-
Fenofibrate	S5	-
Fenofibrate	S6	-
Fenofibrate	S7	-
Fenofibrate	S8	-
Fenofibrate	S9	-
Fenofibrate	S10	-
Fenofibrate	S11	-
Fenofibrate	S12	-
Fluconazole	S1	2.95981
Fluconazole	S2	0
Fluconazole	S3	-
Fluconazole	S4	0.578766
Fluconazole	S5	14.7182
Fluconazole	S6	2.24953
Fluconazole	S7	3.44814
Fluconazole	S8	-
Fluconazole	S9	1.08964
Fluconazole	S10	2.28989
Fluconazole	S11	3.2787
Fluconazole	S12	2.27845
Flufenamic_acid	S1	12.3223
Flufenamic_acid	S2	-
Flufenamic_acid	S3	-
Flufenamic_acid	S4	1.01045
Flufenamic_acid	S5	-
Flufenamic_acid	S6	1.84966
Flufenamic_acid	S7	-
Flufenamic_acid	S8	-
Flufenamic_acid	S9	-
Flufenamic_acid	S10	-
Flufenamic_acid	S11	-
Flufenamic_acid	S12	-
Flumequine	S1	-
Flumequine	S2	-
Flumequine	S3	-
Flumequine	S4	-
Flumequine	S5	-
Flumequine	S6	-
Flumequine	S7	-
Flumequine	S8	-
Flumequine	S9	-
Flumequine	S10	-
Flumequine	S11	-
Flumequine	S12	-
Fluoxetine	S1	-
Fluoxetine	S2	-
Fluoxetine	S3	-
Fluoxetine	S4	-
Fluoxetine	S5	-
Fluoxetine	S6	-
Fluoxetine	S7	-
Fluoxetine	S8	-
Fluoxetine	S9	-
Fluoxetine	S10	-
Fluoxetine	S11	-
Fluoxetine	S12	-
Furazolidone	S1	-
Furazolidone	S2	-
Furazolidone	S3	-
Furazolidone	S4	-
Furazolidone	S5	-
Furazolidone	S6	-
Furazolidone	S7	-
Furazolidone	S8	-
Furazolidone	S9	-
Furazolidone	S10	-
Furazolidone	S11	-
Furazolidone	S12	-
Furosemide	S1	-
Furosemide	S2	-
Furosemide	S3	-
Furosemide	S4	1.81543
Furosemide	S5	-
Furosemide	S6	10.8514
Furosemide	S7	-
Furosemide	S8	-
Furosemide	S9	-
Furosemide	S10	-
Furosemide	S11	-
Furosemide	S12	-
Hydrochlorothiazide	S1	1.71312
Hydrochlorothiazide	S2	0.600923
Hydrochlorothiazide	S3	5.25
Hydrochlorothiazide	S4	0.377822
Hydrochlorothiazide	S5	5.19445
Hydrochlorothiazide	S6	1.63098
Hydrochlorothiazide	S7	1.92225
Hydrochlorothiazide	S8	0.941656
Hydrochlorothiazide	S9	2.09347
Hydrochlorothiazide	S10	2.016
Hydrochlorothiazide	S11	0.6216
Hydrochlorothiazide	S12	2.64
Ibuprofen	S1	956.778
Ibuprofen	S2	6.22493
Ibuprofen	S3	12.7464
Ibuprofen	S4	-
Ibuprofen	S5	-
Ibuprofen	S6	5.66489
Ibuprofen	S7	-
Ibuprofen	S8	-
Ibuprofen	S9	812.625
Ibuprofen	S10	5.91932
Ibuprofen	S11	164.671
Ibuprofen	S12	178.363
Indomethacin	S1	-
Indomethacin	S2	-
Indomethacin	S3	-
Indomethacin	S4	-
Indomethacin	S5	-
Indomethacin	S6	-
Indomethacin	S7	-
Indomethacin	S8	-
Indomethacin	S9	-
Indomethacin	S10	-
Indomethacin	S11	-
Indomethacin	S12	-
Ketoprofen	S1	0
Ketoprofen	S2	-
Ketoprofen	S3	0
Ketoprofen	S4	0.427276
Ketoprofen	S5	3.66206
Ketoprofen	S6	1.68702
Ketoprofen	S7	0
Ketoprofen	S8	0
Ketoprofen	S9	-
Ketoprofen	S10	-
Ketoprofen	S11	-
Ketoprofen	S12	-
Lamotrigine	S1	2.50721
Lamotrigine	S2	0.863969
Lamotrigine	S3	3.99932
Lamotrigine	S4	0.746241
Lamotrigine	S5	8.29895
Lamotrigine	S6	2.56673
Lamotrigine	S7	2.77389
Lamotrigine	S8	2.98069
Lamotrigine	S9	1.26285
Lamotrigine	S10	0.998553
Lamotrigine	S11	2.78178
Lamotrigine	S12	2.00038
Loratadine	S1	-
Loratadine	S2	-
Loratadine	S3	-
Loratadine	S4	-
Loratadine	S5	-
Loratadine	S6	-
Loratadine	S7	-
Loratadine	S8	-
Loratadine	S9	-
Loratadine	S10	-
Loratadine	S11	-
Loratadine	S12	-
Lorazepam	S1	4.34699
Lorazepam	S2	-
Lorazepam	S3	-
Lorazepam	S4	1.30308
Lorazepam	S5	-
Lorazepam	S6	4.56248
Lorazepam	S7	4.71308
Lorazepam	S8	-
Lorazepam	S9	-
Lorazepam	S10	-
Lorazepam	S11	0
Lorazepam	S12	5.44768
Losartan_Potassium	S1	6.19729
Losartan_Potassium	S2	-
Losartan_Potassium	S3	-
Losartan_Potassium	S4	2.36664
Losartan_Potassium	S5	-
Losartan_Potassium	S6	11.5425
Losartan_Potassium	S7	11.3796
Losartan_Potassium	S8	-
Losartan_Potassium	S9	-
Losartan_Potassium	S10	-
Losartan_Potassium	S11	0
Losartan_Potassium	S12	0
Mefenamic acid	S1	0
Mefenamic acid	S2	-
Mefenamic acid	S3	-
Mefenamic acid	S4	0
Mefenamic acid	S5	-
Mefenamic acid	S6	10.2144
Mefenamic acid	S7	0
Mefenamic acid	S8	-
Mefenamic acid	S9	0
Mefenamic acid	S10	-
Mefenamic acid	S11	-
Mefenamic acid	S12	-
Metformin	S1	0.488941
Metformin	S2	0
Metformin	S3	-
Metformin	S4	-
Metformin	S5	0
Metformin	S6	1.05316
Metformin	S7	0
Metformin	S8	-
Metformin	S9	-
Metformin	S10	-
Metformin	S11	-
Metformin	S12	-
Methadone	S1	0
Methadone	S2	-
Methadone	S3	-
Methadone	S4	1.88515
Methadone	S5	-
Methadone	S6	9.9255
Methadone	S7	-
Methadone	S8	-
Methadone	S9	-
Methadone	S10	-
Methadone	S11	-
Methadone	S12	-
Metoprolol	S1	4.75141
Metoprolol	S2	-
Metoprolol	S3	-
Metoprolol	S4	17.696
Metoprolol	S5	-
Metoprolol	S6	-
Metoprolol	S7	-
Metoprolol	S8	-
Metoprolol	S9	-
Metoprolol	S10	-
Metoprolol	S11	-
Metoprolol	S12	-
Midazolam	S1	-
Midazolam	S2	-
Midazolam	S3	-
Midazolam	S4	-
Midazolam	S5	-
Midazolam	S6	-
Midazolam	S7	-
Midazolam	S8	-
Midazolam	S9	-
Midazolam	S10	-
Midazolam	S11	-
Midazolam	S12	-
Morphine	S1	-
Morphine	S2	-
Morphine	S3	-
Morphine	S4	-
Morphine	S5	-
Morphine	S6	-
Morphine	S7	-
Morphine	S8	-
Morphine	S9	-
Morphine	S10	-
Morphine	S11	-
Morphine	S12	-
N-acethyl_SMX	S1	16.296
N-acethyl_SMX	S2	0
N-acethyl_SMX	S3	-
N-acethyl_SMX	S4	16.296
N-acethyl_SMX	S5	-
N-acethyl_SMX	S6	84.5789
N-acethyl_SMX	S7	-
N-acethyl_SMX	S8	-
N-acethyl_SMX	S9	-
N-acethyl_SMX	S10	-
N-acethyl_SMX	S11	-
N-acethyl_SMX	S12	-
Nalidixin_acid	S1	6.2608
Nalidixin_acid	S2	6.2608
Nalidixin_acid	S3	-
Nalidixin_acid	S4	-
Nalidixin_acid	S5	-
Nalidixin_acid	S6	-
Nalidixin_acid	S7	-
Nalidixin_acid	S8	-
Nalidixin_acid	S9	0
Nalidixin_acid	S10	-
Nalidixin_acid	S11	-
Nalidixin_acid	S12	-
N-Desmethylcitalopram	S1	-
N-Desmethylcitalopram	S2	-
N-Desmethylcitalopram	S3	-
N-Desmethylcitalopram	S4	4.80958
N-Desmethylcitalopram	S5	-
N-Desmethylcitalopram	S6	13.0768
N-Desmethylcitalopram	S7	-
N-Desmethylcitalopram	S8	-
N-Desmethylcitalopram	S9	-
N-Desmethylcitalopram	S10	-
N-Desmethylcitalopram	S11	-
N-Desmethylcitalopram	S12	-
Nicotine	S1	1300.99
Nicotine	S2	2.10354
Nicotine	S3	472.472
Nicotine	S4	0.0119784
Nicotine	S5	13.3062
Nicotine	S6	-
Nicotine	S7	594.44
Nicotine	S8	-
Nicotine	S9	2.57513
Nicotine	S10	443.52
Nicotine	S11	3.85969
Nicotine	S12	6.76362
O-desmethylvenlafaxine	S1	9.33001
O-desmethylvenlafaxine	S2	4.76972
O-desmethylvenlafaxine	S3	19.8339
O-desmethylvenlafaxine	S4	2.20897
O-desmethylvenlafaxine	S5	46.287
O-desmethylvenlafaxine	S6	8.09479
O-desmethylvenlafaxine	S7	11.0164
O-desmethylvenlafaxine	S8	9.26193
O-desmethylvenlafaxine	S9	-
O-desmethylvenlafaxine	S10	8.49184
O-desmethylvenlafaxine	S11	3.7464
O-desmethylvenlafaxine	S12	12.3919
Omeprazole	S1	-
Omeprazole	S2	-
Omeprazole	S3	-
Omeprazole	S4	-
Omeprazole	S5	-
Omeprazole	S6	0
Omeprazole	S7	-
Omeprazole	S8	-
Omeprazole	S9	-
Omeprazole	S10	-
Omeprazole	S11	-
Omeprazole	S12	-
Oseltamivir phosphate	S1	-
Oseltamivir phosphate	S2	-
Oseltamivir phosphate	S3	-
Oseltamivir phosphate	S4	-
Oseltamivir phosphate	S5	-
Oseltamivir phosphate	S6	-
Oseltamivir phosphate	S7	-
Oseltamivir phosphate	S8	-
Oseltamivir phosphate	S9	-
Oseltamivir phosphate	S10	-
Oseltamivir phosphate	S11	-
Oseltamivir phosphate	S12	-
Oseltamivir-CBX	S1	-
Oseltamivir-CBX	S2	-
Oseltamivir-CBX	S3	-
Oseltamivir-CBX	S4	-
Oseltamivir-CBX	S5	-
Oseltamivir-CBX	S6	-
Oseltamivir-CBX	S7	-
Oseltamivir-CBX	S8	-
Oseltamivir-CBX	S9	-
Oseltamivir-CBX	S10	-
Oseltamivir-CBX	S11	-
Oseltamivir-CBX	S12	-
Oxazepam	S1	4.30745
Oxazepam	S2	0
Oxazepam	S3	-
Oxazepam	S4	1.22992
Oxazepam	S5	43.7246
Oxazepam	S6	4.62562
Oxazepam	S7	4.70465
Oxazepam	S8	0
Oxazepam	S9	-
Oxazepam	S10	-
Oxazepam	S11	1.61214
Oxazepam	S12	4.10495
Oxytetracycline	S1	-
Oxytetracycline	S2	-
Oxytetracycline	S3	-
Oxytetracycline	S4	-
Oxytetracycline	S5	-
Oxytetracycline	S6	-
Oxytetracycline	S7	-
Oxytetracycline	S8	-
Oxytetracycline	S9	-
Oxytetracycline	S10	-
Oxytetracycline	S11	-
Oxytetracycline	S12	-
Paroxetine	S1	-
Paroxetine	S2	-
Paroxetine	S3	-
Paroxetine	S4	-
Paroxetine	S5	-
Paroxetine	S6	-
Paroxetine	S7	-
Paroxetine	S8	-
Paroxetine	S9	-
Paroxetine	S10	-
Paroxetine	S11	-
Paroxetine	S12	-
Pentobarbital	S1	-
Pentobarbital	S2	-
Pentobarbital	S3	-
Pentobarbital	S4	-
Pentobarbital	S5	-
Pentobarbital	S6	-
Pentobarbital	S7	-
Pentobarbital	S8	-
Pentobarbital	S9	-
Pentobarbital	S10	-
Pentobarbital	S11	-
Pentobarbital	S12	-
Propyphenazone	S1	3.11146
Propyphenazone	S2	-
Propyphenazone	S3	-
Propyphenazone	S4	0
Propyphenazone	S5	-
Propyphenazone	S6	-
Propyphenazone	S7	0
Propyphenazone	S8	-
Propyphenazone	S9	-
Propyphenazone	S10	-
Propyphenazone	S11	-
Propyphenazone	S12	2.16939
Quetiapine	S1	0
Quetiapine	S2	-
Quetiapine	S3	0
Quetiapine	S4	0
Quetiapine	S5	-
Quetiapine	S6	-
Quetiapine	S7	-
Quetiapine	S8	-
Quetiapine	S9	-
Quetiapine	S10	-
Quetiapine	S11	-
Quetiapine	S12	-
Salbutamol	S1	0
Salbutamol	S2	0
Salbutamol	S3	-
Salbutamol	S4	0.353933
Salbutamol	S5	-
Salbutamol	S6	0.598101
Salbutamol	S7	0.446809
Salbutamol	S8	0
Salbutamol	S9	-
Salbutamol	S10	-
Salbutamol	S11	0
Salbutamol	S12	-
Salicylic acid	S1	3.0367
Salicylic acid	S2	1.1785
Salicylic acid	S3	3.7226
Salicylic acid	S4	0.777629
Salicylic acid	S5	5.46518
Salicylic acid	S6	2.18157
Salicylic acid	S7	1.48486
Salicylic acid	S8	5.34638
Salicylic acid	S9	1.71895
Salicylic acid	S10	2.31692
Salicylic acid	S11	2.0557
Salicylic acid	S12	1.36225
Sitagliptin	S1	3.0724
Sitagliptin	S2	-
Sitagliptin	S3	11.1055
Sitagliptin	S4	0.84076
Sitagliptin	S5	12.1684
Sitagliptin	S6	3.19769
Sitagliptin	S7	3.37895
Sitagliptin	S8	3.66793
Sitagliptin	S9	-
Sitagliptin	S10	15.1939
Sitagliptin	S11	-
Sitagliptin	S12	-
Sotalol	S1	6.02515
Sotalol	S2	-
Sotalol	S3	-
Sotalol	S4	3.80847
Sotalol	S5	-
Sotalol	S6	10.3581
Sotalol	S7	-
Sotalol	S8	-
Sotalol	S9	-
Sotalol	S10	-
Sotalol	S11	-
Sotalol	S12	-
Sulfadimethoxine	S1	-
Sulfadimethoxine	S2	-
Sulfadimethoxine	S3	-
Sulfadimethoxine	S4	-
Sulfadimethoxine	S5	-
Sulfadimethoxine	S6	-
Sulfadimethoxine	S7	-
Sulfadimethoxine	S8	-
Sulfadimethoxine	S9	-
Sulfadimethoxine	S10	-
Sulfadimethoxine	S11	-
Sulfadimethoxine	S12	-
Sulfamethazine	S1	-
Sulfamethazine	S2	-
Sulfamethazine	S3	-
Sulfamethazine	S4	-
Sulfamethazine	S5	-
Sulfamethazine	S6	10.4037
Sulfamethazine	S7	-
Sulfamethazine	S8	-
Sulfamethazine	S9	-
Sulfamethazine	S10	-
Sulfamethazine	S11	-
Sulfamethazine	S12	-
Sulfamethoxazole	S1	0.810086
Sulfamethoxazole	S2	0
Sulfamethoxazole	S3	-
Sulfamethoxazole	S4	0.278212
Sulfamethoxazole	S5	15.4378
Sulfamethoxazole	S6	1.18616
Sulfamethoxazole	S7	32.2742
Sulfamethoxazole	S8	-
Sulfamethoxazole	S9	-
Sulfamethoxazole	S10	-
Sulfamethoxazole	S11	4.36271
Sulfamethoxazole	S12	-
Sulfapyridine	S1	0
Sulfapyridine	S2	0
Sulfapyridine	S3	0
Sulfapyridine	S4	0.772922
Sulfapyridine	S5	1.15299
Sulfapyridine	S6	3.12298
Sulfapyridine	S7	0.832145
Sulfapyridine	S8	0
Sulfapyridine	S9	0
Sulfapyridine	S10	0
Sulfapyridine	S11	0
Sulfapyridine	S12	0
Temazepam	S1	8.88874
Temazepam	S2	15.344
Temazepam	S3	-
Temazepam	S4	3.13083
Temazepam	S5	19.9214
Temazepam	S6	8.84157
Temazepam	S7	8.99476
Temazepam	S8	15.344
Temazepam	S9	-
Temazepam	S10	15.344
Temazepam	S11	11.3613
Temazepam	S12	8.53781
Tramadol	S1	5.35741
Tramadol	S2	1.71713
Tramadol	S3	11.4435
Tramadol	S4	1.15044
Tramadol	S5	21.048
Tramadol	S6	4.88223
Tramadol	S7	5.26814
Tramadol	S8	4.74388
Tramadol	S9	3
Tramadol	S10	4.73684
Tramadol	S11	4.5415
Tramadol	S12	4.7511
Triclocarban	S1	-
Triclocarban	S2	-
Triclocarban	S3	-
Triclocarban	S4	-
Triclocarban	S5	-
Triclocarban	S6	-
Triclocarban	S7	-
Triclocarban	S8	-
Triclocarban	S9	-
Triclocarban	S10	-
Triclocarban	S11	-
Triclocarban	S12	-
Trimethoprim	S1	-
Trimethoprim	S2	-
Trimethoprim	S3	-
Trimethoprim	S4	0.580144
Trimethoprim	S5	-
Trimethoprim	S6	2.27543
Trimethoprim	S7	-
Trimethoprim	S8	-
Trimethoprim	S9	-
Trimethoprim	S10	-
Trimethoprim	S11	-
Trimethoprim	S12	-
Valsartan	S1	7.08517
Valsartan	S2	0.909834
Valsartan	S3	9.16364
Valsartan	S4	1.2941
Valsartan	S5	9.69142
Valsartan	S6	6.37667
Valsartan	S7	8.02718
Valsartan	S8	5.04
Valsartan	S9	6.14526
Valsartan	S10	1.89423
Valsartan	S11	8.67273
Valsartan	S12	6.17944
Valsartan acid	S1	-
Valsartan acid	S2	-
Valsartan acid	S3	-
Valsartan acid	S4	-
Valsartan acid	S5	-
Valsartan acid	S6	-
Valsartan acid	S7	-
Valsartan acid	S8	-
Valsartan acid	S9	-
Valsartan acid	S10	-
Valsartan acid	S11	-
Valsartan acid	S12	-
Venlafaxine	S1	4.89585
Venlafaxine	S2	2.94
Venlafaxine	S3	7.64878
Venlafaxine	S4	1.02836
Venlafaxine	S5	22.292
Venlafaxine	S6	4.85643
Venlafaxine	S7	6.10924
Venlafaxine	S8	4.8761
Venlafaxine	S9	7.80076
Venlafaxine	S10	6.24296
Venlafaxine	S11	4.98909
Venlafaxine	S12	6.33733
Verapamil	S1	-
Verapamil	S2	-
Verapamil	S3	-
Verapamil	S4	-
Verapamil	S5	-
Verapamil	S6	0
Verapamil	S7	-
Verapamil	S8	-
Verapamil	S9	-
Verapamil	S10	-
Verapamil	S11	-
Verapamil	S12	-
Warfarin	S1	-
Warfarin	S2	-
Warfarin	S3	-
Warfarin	S4	-
Warfarin	S5	-
Warfarin	S6	-
Warfarin	S7	-
Warfarin	S8	-
Warfarin	S9	-
Warfarin	S10	-
Warfarin	S11	-
Warfarin	S12	-
Zolpidem	S1	-
Zolpidem	S2	-
Zolpidem	S3	-
Zolpidem	S4	0
Zolpidem	S5	-
Zolpidem	S6	-
Zolpidem	S7	-
Zolpidem	S8	-
Zolpidem	S9	-
Zolpidem	S10	-
Zolpidem	S11	-
Zolpidem	S12	-

## Sheet: Table S8. Grab sampling+POCIS
Table S8. Pesticide and pharmaceutical concentrations in the grab and POCIS samples (ng/L)
"-": not detected.
"*": outside Quality Control (QC) range. Concentrations outside QC range during cuantification may be unreliable
	Results of grab sampling. S refers to the sampling site, and D0 or D14 to the sampling day																								POCIS samples collected in the different sites
Compounds	S1 (D0)	S2 (D0)	S3 (D0)	S4 (D0)	S5 (D0)	S6 (D0)	S7 (D0)	S8 (D0)	S9 (D0)	S10 (D0)	S11 (D0)	S12 (D0)	S1 (D14)	S2 (D14)	S3 (D14)	S4 (D14)	S5 (D14)	S6 (D14)	S7 (D14)	S8 (D14)	S9 (D14)	S10 (D14)	S11 (D14)	S12 (D14)	P1	P2	P3	P4	P5	P6	P7	P8	P9	P10	P11	P12
FUNGICIDES
Carbendazim	9.41779	0.839537	0.580139	1.56596	0.760369	11.4478	5.09883	0.769402	0.999319	0.268295	1.40137	1.75685	10.2048	1.84441	0.741561	1.47349	1.07099	13.4574	4.08846	0.681796	0.972643	0.226358	2.00708	2.42295	3.04278	1.22901	0.151541	2.84377	0.601818	5.34988	2.14826	0.387756	0.575293	0.329914	0.461265	0.801371
Tebuconazole	6.64404	127.236	102.751	59.4351	-	11.7447	127.871	3.62737	21.0599	101.183	3.7175	5.10605	-	-	94.3153	38.4312	-	7.59111	68.5245	2.28373	13.9223	104.525	-	-	58.7329	152.101	29.7123	2.79541	36.7997	7.87337	35.7663	28.2302	444.544	0.639458	94.5437	214.244
Thiabendazole	9.73655	12.4862	1.72772	2.45124	8.04373	10.3805	4.01623	1.9362	2.97937	-	2.72375	2.889	11.7949	24.2963	1.66355	2.05776	2.82367	8.78577	2.54858	1.68	1.53955	-	2.95442	3.34209	7.83428	36.594	1.25562	3.11271	6.86902	7.6563	3.80099	2.16609	2.0383	0.108701	1.49661	2.24536
Imazalil	-	-	-	2.98224	-	-	2.9658	4.97218	-	-	14.967	-	-	-	-	-	-	-	2.46839	3.30551	-	-	-	-	4.91293	3.71411	4.81551	22.063	14.7211	76.9102	4.14654	7.58001	-	-	3.5332	2.55999
Prochloraz	5.07145	5.8991	7.14477	7.82014	-	3.99887	21.4844	0.528384	-	3.85502	0.612173	3.01407	-	-	2.94694	7.07723	-	2.01017	15.6958	-	-	2.38525	-	-	29.2919	40.2544	16.1296	2.31352	39.6761	2.14241	0.772109	37.2157	25.3338	-	9.15	16.8064
Azoxystrobin	437.868	2050.17	49.5578	39.552	538.864	200.775	50.937	774.773	6500	1.5	2106.14	1983.03	1.5	725	1.5	10	259	99.8	25	345	1200	1.5	810	645	-	-	-	-	-	-	-	-	-	-	-	-
HERBICIDES
Propanil	-	-	-	3.41275	-	-	-	-	23.6401	-	-	-	-	-	-	14.5272	-	-	-	-	-	-	-	-	41.936	28.9008	41.7993	-	51.7022	-	-	21.8381	7.72343	-	-	-
Metolachlor	-	-	-	-	-	-	-	-	-	-	-	-	-	-	-	-	-	-	-	-	-	-	-	-	2.16919	1.26952	0.711516	2.22155	27.6099	1.1996	30.4102	4.82408	24.8172	0.98331	0.764965	0.703487
Diuron	-	-	-	5.94038	-	-	-	5.12954	5.36946	-	32.1269	-	-	-	-	8.70778	-	-	-	5.55963	4.59808	-	-	-	28.46	-	-	38.3005	8.19984	131.001	25.3172	5.17781	-	-	2.6969	6.0021
Isoproturon	-	-	-	-	-	-	-	-	-	-	-	-	-	-	-	-	-	-	-	-	-	-	-	-	0.739846	-	-	0.202017	-	0.446827	0.197467	-	-	-	-	0.112837
Atrazine	0.5	-	-	-	-	0.5	0.574115	0.5	0.78374	-	1.32325	0.5	-	-	-	0.896959	-	0.863698	1.6294	0.693038	0.590807	-	-	-	0.85152	1.73993	0.549713	0.881458	1.11557	1.46778	0.602371	1.07594	0.709911	0.668373	0.305403	0.480846
Atrazine-Deethyl	0.5	5.80662	3.96536	12.7101	5.45529	196.845	7.58389	3.80779	0.868817	1.63238	1.6943	0.991141	1.7	9.21982	4.24456	3.11847	3.14274	49.1705	12.4909	4.21962	1.82888	1.7624	1.9364	1.35469	-	7.31913	1.03567	13.5106	1.59819	62.3905	10.3089	1.26245	0.696229	1.52462	-	-
Atrazine-Desisopropyl	-	-	3.89897	-	2.33661	-	-	-	-	-	-	-	-	4.97813	6.20908	-	2.71959	2.90684	-	-	-	-	-	-	42.7238	45.7407	49.6793	35.0675	16.9033	51.0156	7.68892	32.1444	26.595	32.586	25.6283	43.1552
Simazine	1.24655	2.12325	3.36081	1.85564	1.42725	5.31106	0.5	1.5482	-	-	0.5	-	-	2.29226	3.1636	-	1.38112	3.32768	-	3.05847	-	-	0.916987	-	1.72325	5.08583	3.50631	3.72031	3.53294	5.85052	-	8.47334	-	-	1.02552	1.71698
Terbumeton	0.562544	0.5	0.5	0.5	-	0.914336	0.545752	0.690105	1.40209	0.5	2.86066	0.408661	-	-	-	-	-	1.21698	1.33682	0.876633	1.21275	-	-	-	0.159729	0.869732	0.359604	0.873061	0.378006	1.32949	0.416338	0.230056	0.124025	0.0833432	0.218368	0.0960654
Terbumeton deethyl	18.9279	11.3353	11.0076	2.52779	0.5	52.6636	17.2544	14.2983	25.9828	7.85317	30.2612	17.526	-	-	11.5084	5.58088	0.467516	67.7977	48.2769	15.4201	21.6555	9.93976	-	-	0.868271	29.7504	14.0243	12.7823	8.05353	9.64971	7.82334	4.24703	5.75274	0.191755	2.09606	2.64044
Terbuthylazine	0.879187	0.5	0.580122	0.746655	-	3.26986	0.40102	1.36967	1.09702	0.457604	2.40237	0.846813	-	-	0.646926	0.670055	-	2.57298	1.21269	0.867554	0.991182	0.485218	-	-	0.327338	0.482528	1.68727	0.865724	0.962839	1.7584	0.668363	0.723757	0.17106	0.116222	0.131806	0.235389
Terbuthylazine-2OH	2.04274	7.17979	8.33803	6.78006	0.5	6.16745	7.12428	3.18639	18.0763	9.11609	5.60905	1.71175	-	-	9.9216	4.84759	0.5	5.13244	9.36842	2.55116	10.2824	11.2705	-	-	0.92146	5.9234	0.590709	1.45556	0.616447	1.52294	2.55917	0.450882	3.29015	0.441399	1.28038	1.90021
Terbuthylazine-deethyl	16.6641	6.07164	6.44558	2.98667	2.70481	50.1141	18.5563	13.907	9.52521	5.3419	20.8279	13.5196	-	-	7.73523	5.2816	0.5	51.0764	29.0884	11.3687	8.44589	13.9329	-	-	0.480495	15.3437	10.9357	6.45778	5.90249	5.09288	2.10989	3.45985	1.71382	0.280582	0.755665	1.16047
Terbutryn	-	-	0.649151	3.257	-	0.604603	-	1.22066	2.42995	1.03653	6.65368	0.425008	-	-	1.07237	3.4458	-	0.5	0.5	0.872927	1.87274	1.04362	-	-	2.58882	0.413977	0.362981	2.11816	0.505822	6.76824	2.39582	0.19067	0.176104	-	0.486681	0.974092
INSECTICIDES
DMPF	-	-	-	-	-	-	-	-	-	-	-	-	42.179	15.3441	-	-	17.9023	-	-	-	-	-	-	-	6.5414	7.99346	2.27216	5.30562	9.23302	-	6.35223	5.67111	-	2.71472	-	-
Hexythiazox	-	-	-	-	-	-	-	-	-	-	-	-	-	-	-	-	-	-	-	-	-	-	-	-	-	-	-	0.0501048	0.180428	0.112314	-	0.218178	-	0.363633	-	-
Fipronil	1.8	0.48	0.6	1	1.08	4.72	0.92	1.24	2.16	0.6	0.52	0.56	1.248	-	-	0.88	0.52	3.96	0.56	-	-	-	-	-	0.611607	0.169643	0.241071	0.705357	0.241071	1.16071	0.308036	0.1875	0.178571	0.209821	0.209821	0.21875
Carbofuran-3-OH	-	-	-	-	-	-	-	-	-	-	-	-	-	-	-	-	-	-	-	-	-	-	-	-	-	-	-	-	-	0.752537	0.399762	-	-	-	-	-
Spinosad A	-	-	-	-	-	-	-	1.0624	-	-	-	-	-	-	-	-	-	-	-	-	-	-	-	-	-	-	0.110881	0.428645	0.128991	0.315534	-	0.0404473	-	-	-	-
Spinosad D	-	-	-	-	-	-	-	0.566337	-	-	-	-	-	-	-	-	-	-	-	-	-	-	-	-	-	-	-	0.230323	-	0.126858	-	0.0502714	-	-	-	-
Acetamiprid	12.7354	2.45895	1.42585	7.25072	4.27729	83.8318	20.5761	4.69129	17.2918	7.10987	19.7853	21.9584	6.11915	3.36935	5.62327	5.64927	3.86827	42.9641	15.7213	9.62199	9.1768	22.3476	21.8708	20.1313	1.88373	1.86876	0.367271	4.83116	1.84301	12.0903	4.91303	1.18067	3.7437	1.89146	2.85441	5.60935
Imidacloprid	12.6168	5.6049	0.5	14.0152	6.74895	52.1511	6.64339	4.89951	0.5	0.5	0.5	0.5	13.4483	5.40414	0.5	5.13824	4.74943	32.7122	7.23238	7.8057	0.5	0.5	0.5	2.81841	2.28703	2.87896	0.214608	3.1218	1.68112	7.71707	1.60141	0.889694	-	0.595911	-	-
Chlorpyriphos	-	-	-	-	-	-	-	-	-	-	-	-	-	-	-	-	-	-	-	-	-	-	-	-	2.48989	1.94486	29.0859	6.60092	40.431	26.9477	-	77.5949	6.11737	3.63178	2.88217	2.21674
Diazinon	-	-	-	-	8.40271	-	-	-	-	-	-	-	-	-	-	0.818033	-	-	-	-	-	-	-	-	0.435453	-	-	0.691992	0.580565	0.211415	-	0.529634	-	0.638058	-	-
Dimethoate	-	-	-	-	-	4.4816	-	-	-	-	-	-	-	-	-	-	-	18.0668	1.83346	-	-	-	-	-	-	-	-	3.59594	-	3.12074	-	-	-	-	-	-
Ethion	-	-	-	-	-	-	-	-	-	-	-	-	-	-	-	-	-	-	-	-	-	-	-	-	-	-	-	0.0837697	-	-	-	-	-	-	-	-
Fenthion sulfoxide	-	-	-	-	-	8.70486	-	-	-	-	-	-	-	-	-	0.478407	4.47551	0.753719	-	-	-	-	-	-	-	-	-	-	0.360535	2.33776	-	-	-	-	-	-
Acrinathrin_aduct	-	-	-	-	-	-	-	-	-	-	-	-	-	-	-	-	-	-	-	-	-	-	-	-	-	-	-	0.324743	-	-	-	-	-	-	-	-
Fluvalinate	-	-	-	-	-	-	-	-	-	-	-	-	-	-	-	-	-	-	-	-	-	-	-	-	-	0.130128	0.133165	0.241579	-	0.244775	0.260211	-	-	-	-	-
Buprofezine	-	-	-	-	-	-	-	-	-	-	-	-	-	-	-	-	-	-	-	-	-	-	-	-	-	-	-	-	-	-	-	-	-	0.0821057	-	-
PHARMACEUTICALS
Acetaminophen	34.8	7.16	4.8	3.48	0.98702	9.24	7.4	6.16	0.98702	4.44	5.96	4.84	49.728	1.84	2.2	4.04	6.8	4.36	-	5.28	5.64	2.44	1.4	4.36	8.61735	3.64286	-	-	3.03571	-	0.872449	-	-	-	-	-
Codeine	0.869084	-	-	2.84	0.96	11.48	0.869084	-	-	-	-	-	-	-	-	1.88	0.869084	6.76	-	0.869084	0.869084	-	-	-	0.275727	-	-	0.911854	-	0.807642	-	-	-	-	-	-
Diclofenac	7.04	1.12	1.2	22.08	9.88	57.32	2.8	1.72	1.28	1.28	1.24	1.08	5.952	1.08	1.08	13.76	5.68	28.72	6.2	1.36	1.84	1.08	-	-	2.5873	-	-	28.4603	0.746032	26.5476	0.611111	0.206528	-	-	-	-
Flufenamic_acid	24.16	-	-	-	-	22.72	-	-	-	-	-	-	10	-	-	7.12	-	15.04	-	-	-	-	-	-	1.3861	-	-	7.04633	-	10.2073	-	-	-	-	-	-
Propyphenazone	1.04	0.787653	-	-	-	-	-	-	-	-	0.48	0.64	1.392	-	-	-	-	-	-	-	-	-	0.28	0.56	0.390813	-	-	0.26455	-	-	0.0962001	-	-	-	-	0.276575
Methadone*	-	-	-	1.08	0.76	9.12	0.2	-	-	-	-	-	-	-	-	0.92	-	6.48	-	-	-	-	-	-	0.0490196	-	-	0.530462	-	0.785854	-	-	-	-	-	-
Tramadol	167.48	1.76	4.56	53.4	44.6	427.24	140.08	4.56	1.4	4.04	21.68	29.12	156.72	1.2	2.96	52.32	25.56	327.2	98.04	1.72	2.6	1.96	13.96	26.4	30.2571	0.861905	0.328571	45.9476	1.66667	77.2638	22.6	0.661905	0.666667	0.633333	3.92381	5.84286
Ciprofloxacin*	-	-	-	0.956917	-	0.956917	-	-	4.96	-	-	-	-	-	-	-	-	0.956917	-	0.956917	-	-	-	-	-	-	-	0.244111	-	0.244111	-	-	0.244111	-	-	-
Clarithromycin*	-	-	-	10.72	9.96	21.16	-	-	-	-	-	-	-	-	-	10.08	-	17.68	-	-	-	-	-	-	-	-	-	0.368905	-	0.574123	-	-	-	-	-	-
Triclocarban	-	-	-	-	-	-	-	-	0.823871	-	-	-	-	-	-	-	-	-	-	-	-	-	-	-	-	-	-	-	-	-	-	-	-	-	-	-
Trimethoprim	-	-	-	0.6	0.694535	3.68	-	-	-	-	-	-	-	-	-	0.84	-	1.56	-	-	-	-	-	-	-	-	-	1.24107	-	1.15143	-	-	-	-	-	-
1H_Benzotriazole	140.48	29.32	27.56	2595.08	2005.04	22312.3	4207.48	155.8	0.424769	34.44	189.68	149.56	-	11	12.28	379.76	235.48	2988.68	2147.44	11.04	8.64	14.32	76.32	272.16	40.7103	69.0586	2.59322	765.054	36.3511	1155.09	439.529	35.6749	3.01996	6.00709	50.5843	42.5683
Chloramphenicol	0.92	0.8	1.2	0.404317	0.36	0.6	0.88	0.96	0.404317	1.04	0.88	0.72	1.008	0.72	0.6	0.52	0.8	0.6	0.8	0.72	0.68	0.64	0.72	0.68	-	-	-	-	-	-	-	-	-	0.0702329	-	-
Erythromycin	-	-	-	0.68	1.64341	6.84	-	1.64341	-	-	-	-	-	-	-	0.84	1.64341	4.88	-	-	-	1.64341	-	-	-	-	-	0.31746	-	0.585556	-	-	-	-	-	-
Sulfamethazine	-	-	-	-	-	-	-	-	-	-	-	-	-	-	-	-	-	11.16	0.583415	-	-	-	-	-	-	-	-	-	-	1.0727	-	-	-	-	-	-
Nalidixin_acid	0.841036	0.841036	0.841036	-	-	-	-	-	-	0.841036	-	-	0.841036	0.841036	0.841036	-	-	-	-	0.841036	-	-	-	-	0.134334	0.134334	-	-	-	-	-	-	0.134334	-	-	-
Acridone	-	-	-	-	-	-	-	-	-	-	-	-	-	-	-	-	-	-	1.64	-	-	-	-	-	2.76801	-	-	-	-	7.52624	2.96259	-	-	-	-	-
Warfarin	0.68	0.908857	0.6	-	-	0.908857	0.76	0.908857	-	0.908857	0.908857	0.908857	0.864	0.56	-	0.908857	0.908857	0.908857	0.908857	0.908857	0.6	-	0.908857	0.84	-	-	-	-	-	-	-	-	-	-	-	-
O-desmethylvenlafaxine	180.48	1.28	3.84	41.28	25.96	236.48	52	2.68	-	2	3.12	7	186.624	0.92	2.64	38.56	14.96	163.8	24.36	0.88	0.576421	0.72	2.52	3.32	19.6733	0.230621	0.163357	18.0717	0.442024	24.7245	3.46573	0.192184	-	0.160154	0.752723	0.4164
Temazepam	24.56	2	-	9.16	7.36	53.2	23.64	2	2	2	6.32	7.4	24.24	-	2	7.8	5	35	14.44	2	-	-	4.52	6.8	2.74505	0.130344	-	2.70855	0.310219	4.9878	2.11679	0.130344	-	0.130344	0.477059	0.831595
Carbamazepine	20.12	0.4	0.6	3.8	3.24	30.96	21.92	0.56	0.28	0.4	6.4	8.12	24.288	0.690709	0.32	4.04	3.12	25.64	17.48	0.24	0.44	0.690709	3.84	6.52	5.72321	0.303571	0.0982143	4.22768	0.308036	8.56375	5.26786	0.129464	0.375	0.236607	1.34821	2.54464
CBZ-10,11-epoxide	7.24	-	-	2.04	0.675623	21.56	9.28	-	-	0.675623	1.64	1.88	4.992	-	-	2.16	-	15.24	4.48	-	-	-	-	1.24	0.347709	-	-	1.57951	-	3.23202	-	-	-	-	-	-
Lamotrigine	117	1.56	3.52	20.24	14.52	142.12	88.44	2.56	1.88	3	32.64	40.8	111.936	1	2.72	17.04	9.12	112.6	84.68	1.28	1.88	2.16	20.28	34.88	45.6556	1.48153	0.780132	24.9785	1.42428	49.6195	31.2053	0.644145	1.48869	2.58374	9.51188	18.9164
Fluconazole	15.76	-	-	3.16	2.24	27.6	36.88	-	0.76	0.769711	13.56	15.48	24.384	-	-	5.04	2.52	30.72	35.56	-	-	-	7.6	13.24	6.78151	0.823529	-	7.08403	0.161704	12.9627	10.5042	-	0.697479	0.336134	3.22689	6.30252
Atenolol	5.04	-	-	3.808	1.848	13.216	-	-	-	0.183116	0.616	0.616	3.6288	-	-	3.64	0.183116	10.864	-	0.183116	0.183116	-	0.183116	-	5.52	-	-	6.44	-	9.3248	-	-	-	-	-	-
Losartan_Potassium	40.84	-	-	21.2	11.16	114.68	9.96	0.544046	-	-	-	-	0	-	-	16.64	7.04	93.36	5.16	-	-	-	-	-	3.29499	-	-	7.99447	-	9.01195	0.664348	-	-	-	0.0606437	0.673266
Sulfamethoxazole	7.8	-	1.16	6.8	6.24	65.8	17.08	1.92	-	0.648592	2.72	2.2	16.464	-	1.04	7.72	5.68	57.12	7.84	0.96	-	-	0.648592	2.68	14.9762	2.95238	-	26.0952	0.386066	51.8143	0.386066	-	-	-	0.386066	-
Ibuprofen	383.208	30.464	61.32	38.976	86.128	104.44	50.288	93.128	169.904	53.368	38.528	55.104	195.955	122.416	148.456	112.392	1228.81	199.64	151.2	222.152	322	105.952	61.152	52.864	0.302663	12.2797	8.22881	-	-	26.839	-	-	0.302663	13.4576	0.302663	0.302663
Indomethacin	-	-	-	-	-	0.370836	-	-	-	-	-	-	-	-	-	-	-	0.370836	-	-	-	-	-	-	-	-	-	-	-	-	-	-	-	-	-	-
Ketoprofen	-	-	-	22.28	4.16	39.8	-	-	-	-	-	-	-	-	-	2.68	-	16.08	-	-	-	-	-	-	2.30637	-	1.37694	29.2083	1.13597	16.5618	6.86747	0.851979	-	-	-	-
Quetiapine	-	-	-	-	-	-	-	-	-	-	-	-	-	-	-	-	-	-	-	-	-	-	-	-	0.583213	-	0.300625	0.0751563	-	-	-	-	-	-	-	-
Alprazolam	0.577247	-	-	-	0.577247	0.577247	0.577247	-	-	-	0.577247	-	0.577247	-	-	-	-	0.577247	-	-	-	-	0.577247	-	0.776144	-	-	0.0842155	-	0.962418	0.583567	-	-	-	0.0842155	-
Lorazepam	12.16	-	-	3.52	3.48	26.32	8.12	-	-	-	-	2.56	13.248	-	-	3.28	-	18.8	5	-	-	-	-	-	2.92248	-	-	2.6092	-	4.94468	1.39187	-	-	-	0.335661	0.469925
Sotalol	3.96	-	-	2.44	-	7.16	-	-	-	-	-	-	3.936	-	-	0.842391	-	3	-	-	-	-	-	-	0.655254	-	-	0.430933	-	0.490437	-	-	-	-	-	-
Diltiazem*	-	-	-	-	25.4	27.6	-	-	-	-	-	-	-	-	-	-	-	-	-	-	-	-	-	-	-	-	-	-	-	-	-	-	-	-	-	-
Verapamil	-	-	-	-	-	-	-	-	-	-	-	-	-	-	-	-	-	-	-	-	-	-	-	-	-	-	-	-	-	0.0715358	-	-	-	-	-	-
Metoprolol	1.88	-	-	0.611698	-	0.611698	-	-	-	-	-	-	0.611698	-	-	-	-	0.611698	-	-	-	-	-	-	0.262206	-	-	0.034567	-	-	-	-	-	-	-	-
Valsartan	409	3.04	3.44	71.92	30.4	271.2	38.72	7.84	5.56	3	55.04	63.92	232.32	-	2.96	92.4	36.44	123.84	31.04	5.8	-	3.72	29.76	51.92	45.2579	3.34127	0.349206	63.4881	3.44841	30.9754	4.34524	1.35317	0.904762	1.77381	4.88889	9.37302
Valsartan acid	211.8	0.765998	0.765998	35.44	43.4	342.8	433.92	6.28	9.52	4.76	184.16	74.52	206.256	-	0.765998	44	39.8	197.76	419.16	0.765998	9.2	0.765998	53.64	74.84	-	-	-	-	-	-	-	-	-	-	-	-
Caffeine	554.56	17.76	10.92	2.2	5.96	26.68	13.76	8.4	8.72	14.68	35.68	36.88	216.048	20.24	4.4	4.04	15.36	18.08	26.44	14.16	8.72	7.4	16.64	26.12	66.3857	49.6143	8.36429	6.14286	10.9857	8.10429	10.5714	6.44286	19.7571	8.52143	13.5786	10.5643
Cocaine	3.8	-	0.727886	-	-	-	-	-	-	3.2	-	-	2.784	-	-	-	0.4	-	-	-	-	-	-	-	-	-	-	-	-	-	-	-	-	-	-	-
4-Hydroxydiclofenac	-	-	-	162.44	0.897964	164.84	-	-	-	-	-	-	-	-	-	113.56	-	116.16	-	-	-	-	-	-	-	-	-	-	-	-	-	-	-	-	-	-
Furosemide	2.48	-	0.587004	21.8	4.24	35.2	-	1.76	-	1.96	-	-	3.024	-	0.587004	7.64	2.8	12.36	-	1.32	-	0.587004	-	-	-	-	-	8.10827	-	2.19142	-	-	-	-	-	-
Hydrochlorothiazide	54.6	1.48	2.76	74.56	46.68	484	18.92	4.2	0.24	2.48	0.48	1.72	81.552	2.24	2.24	65.36	30	299.8	5.52	2.84	1.4	2.32	1	0.92	39.7381	3.09524	0.47619	185.167	7.38095	240.286	6.35714	3.7381	0.391695	1.19048	1.19048	0.5
Metformin*	8.28	-	-	-	-	0.2	-	-	-	-	-	0.2	4.896	-	-	0.2	-	4.04	-	-	-	-	-	-	13.474	0.0579777	-	-	0.0579777	2.01299	0.0579777	-	-	-	-	-
Sitagliptin	116.08	-	2.64	39.6	24.68	295.6	25.44	1.92	-	2.48	0.985345	3.92	82.368	-	0.985345	26.56	6.12	190.4	16.92	-	-	-	-	-	32.2953	-	0.163223	39.3453	1.26557	75.9923	6.26822	0.523456	-	0.163223	-	-
Atorvastatin	-	-	0.945609	0.945609	3.32	-	-	0.945609	6.52	3.44	-	-	0.945609	0.945609	-	2.92	-	-	1.6	3.88	0.945609	-	-	1.64	-	-	-	-	-	-	-	-	-	-	-	-
Bezafibrate	92.2	82.44	129.84	58.4	151.44	183.76	91.64	211.08	308.56	169.56	72	82.36	141.984	201.28	235.28	169.08	5331.32	312.4	266.52	367.2	606	164.48	94.08	78.72	-	-	-	-	-	-	-	-	0.0713142	0.0713142	-	-
5-methyl-1H_Benzotriazole	227.76	30.52	29.28	61.48	56.16	758.08	299.08	19.6	0.74607	4.64	77.28	85.28	215.52	14.28	18.36	53.72	44.2	679.32	250.72	9.36	6.28	0.76	46.4	99.76	160.339	33.7253	12.7533	107.118	10.9082	337.269	149.456	7.98724	5.25394	2.13285	32.8621	52.1141
N-desmethylcitalopram*	0.5	-	-	1.6	-	22.52	-	-	-	-	-	-	-	-	-	2.28	-	19.04	-	-	-	-	-	-	-	-	-	0.403361	-	1.58908	-	-	-	-	-	-
Benzoylecgonine	90.16	1.64	0.32	0.28	0.56	0.72	-	0.6	0.8	2.36	2	3.6	43.872	0.84	0.28	0.56	1.32	0.76	0.461464	1.2	0.72	0.44	1	1.4	14.1793	3.90578	-	0.531915	1.03343	0.175328	-	0.577508	0.227964	1.20061	0.547112	0.683891
Coca-ethylene	-	-	-	-	-	-	-	-	-	-	-	-	-	0.661154	-	-	-	-	-	-	-	-	-	-	-	-	-	-	-	-	-	-	-	-	-	-
Oseltamivir-CBX	-	-	-	-	-	-	0.758441	-	-	-	-	-	-	-	-	-	-	-	-	-	-	-	-	-	-	-	-	-	-	-	-	-	-	-	-	-
N-acethyl_SMX	0.6439	-	-	0.6439	0.6439	6.04	-	-	-	-	-	-	-	-	-	0.6439	-	0.6439	-	-	-	-	-	-	0.0395128	0.0395128	-	0.0395128	-	0.0395128	-	-	-	-	-	-
Cotinine	122.68	8.36	7	10.8	6	35.08	29.4	8.08	7	5.8	32.8	31	83.088	6.68	4.52	6.04	16.16	38.16	32.72	7.12	10.48	4.72	18.2	27.4	4.38988	2.625	0.232143	1.11607	0.488095	3.18119	1.28274	0.0394103	1.01786	0.532738	1.44643	2.1131
Mefenamic acid	-	-	-	-	-	0.64913	-	-	-	-	-	-	-	-	-	-	-	-	-	-	-	-	-	-	0.285871	-	-	0.0635505	-	0.0635505	0.0635505	-	0.242794	-	-	-
Salicylic acid	23.2	15.64	23.68	7.8	9.6	23.08	17.44	18.2	13.52	19.92	20.76	15.76	31.2	28.52	16.12	12.04	46.96	20.88	27.56	29.2	46.4	12.28	16.16	13.4	8.9571	18.7357	5.34573	12.7567	5.17458	10.0753	15.1529	4.43291	17.4293	6.94888	8.97992	10.7029
Amantadine	17	-	-	2.72	2.28	39.88	18	-	-	0.893424	1.64	3.56	-	-	-	3.52	0.893424	26.08	14.76	-	-	-	0.8	3.48	1.25333	-	-	1.02041	-	1.64352	1.53061	-	-	-	0.282831	0.354925
Omeprazole*	-	-	-	-	-	-	-	0.2	-	0.2	-	-	-	-	-	-	-	-	-	-	-	-	-	-	-	-	-	-	-	8.47333	-	-	-	-	-	-
Nicotine*	40.8	16.2	17.76	0.2	-	19.48	13.56	4.92	-	14.12	24.6	20.56	43.68	-	12.92	7.24	32.92	367.04	25.04	20.4	19.28	14.68	11.24	14.4	0.0324675	7.7013	0.0324675	310.558	2.47403	-	0.0324675	-	7.48701	0.0324675	4.64286	2.58442
Citalopram*	0.819616	-	-	4	0.819616	20.52	-	-	-	-	-	-	0.819616	-	-	0.819616	-	17.16	-	-	-	-	-	-	0.558824	-	0.0860941	3.16387	-	5.69983	-	-	-	-	-	-
Fluoxetine	-	-	-	-	-	5.12	-	-	-	-	-	-	-	-	-	-	-	3.92	-	-	-	-	-	-	-	-	-	-	-	-	-	-	-	-	-	-
Venlafaxine	28	0.6	1.8	16.44	12.64	139.96	14.92	1.4	0.596997	1.16	1.48	2.08	23.856	0.36	1.4	15.88	6.24	108.6	6.4	0.64	0.596997	0.56	0.76	1.8	5.29592	0.163265	0.209184	15.7143	0.423469	25.5908	1.7449	0.209184	0.0765306	0.137755	0.22449	0.306122
Diazepam	5.16	-	-	2.32	2.24	7.96	4.84	0.607117	-	-	0.607117	17.2	4.848	-	0.607117	2.28	2.16	4.8	3.72	-	-	-	3.52	2.96	18.7788	-	-	-	-	4.1039	-	-	-	-	-	-
Oxazepam	21.72	-	-	6.2	4.8	44.32	12.84	-	-	-	-	4.04	20.16	-	-	5.2	2.48	29.04	7.56	-	-	-	0.792524	3.48	4.86134	0.0832484	-	4.63445	0.0832484	7.92975	2.16807	0.0832484	-	-	0.491597	0.915966
Salbutamol	-	-	-	1	-	2.72	1	-	-	-	-	-	-	-	-	1	-	1	-	-	-	-	-	-	7.93651	7.46825	-	2.8254	-	3.10984	2.2381	3.33333	-	-	3.2381	-
Zolpidem	-	-	-	-	-	0.2	-	-	-	-	-	-	-	-	-	-	-	0.2	-	-	-	-	-	-	-	-	-	0.022748	-	-	-	-	-	-	-	-
Sulfapyridine	-	-	-	3.36	3.12	38.2	3.6	-	-	-	-	-	-	-	-	4.8	2.56	53.44	2.12	-	-	-	-	-	2.63293	0.916079	0.839206	5.27867	2.46316	14.6719	3.4369	0.695067	1.877	0.967329	3.93338	0.701473

## Sheet: Table S9. PAFs
Table S9. Acute and chronic single compound PAFs
			PAF Acute												PAF Chronic
Name	CAS	Type	S1	S2	S3	S4	S5	S6	S7	S8	S9	S10	S11	S12	S1	S2	S3	S4	S5	S6	S7	S8	S9	S10	S11	S12
1H_Benzotriazole	95-14-7	Pharmaceutical	8.72183e-30	5.82278e-37	2.91708e-37	1.37306e-18	1.82088e-19	4.02618e-12	5.27869e-17	2.43256e-29	4.03234e-43	3.4646e-36	1.67148e-28	5.31801e-27	7.47487e-16	4.67445e-19	4.33946e-19	2.29934e-09	6.90873e-10	6.01169e-06	4.77965e-08	1.94927e-15	2.61334e-23	1.50762e-18	2.44553e-14	2.69012e-13
4-Hydroxydiclofenac	64118-84-9	Pharmaceutical				4.68191e-09	1.52664e-19	4.94025e-09										5.06316e-06	8.0472e-16	5.33035e-06
5-methyl-1H_Benzotriazole	136-85-6	Pharmaceutical	4.9921e-90	3.50119e-121	7.10853e-122	8.57577e-110	3.11556e-111	1.22928e-73	3.62269e-86	1.11594e-128	5.41037e-149	1.19495e-154	3.38204e-106	2.96131e-102	1.6802e-60	2.43927e-90	1.84972e-89	2.64343e-77	3.83281e-79	1.48061e-47	5.19099e-58	1.0366e-96	6.40126e-119	2.63837e-123	2.29367e-76	3.73297e-71
Acetaminophen	103-90-2	Pharmaceutical	3.14623e-16	3.53742e-20	4.7396e-21	1.96485e-21	2.73648e-20	1.24457e-19	4.16649e-20	1.66968e-20	1.07195e-20	3.18595e-21	1.41488e-20	4.94378e-21	0.000848546	2.95687e-05	1.93851e-05	2.18857e-05	2.32113e-05	5.79879e-05	2.1299e-05	4.38646e-05	1.76598e-05	1.88237e-05	2.11047e-05	3.06674e-05
Acetamiprid	135410-20-7	Insecticide	0.00288002	0.000877156	0.00140741	0.00176734	0.00109583	0.0125498	0.00428899	0.00226499	0.00371939	0.00458587	0.00450662	0.00452121	0.00425457	0.0017079	0.00199096	0.00319565	0.00223395	0.0157793	0.00683562	0.00345916	0.00545571	0.00589265	0.00752822	0.00758272
Acridone	578-95-0	Pharmaceutical							7.74514e-148												1.24126e-44
Acrinathrin_aduct	101007-06-1	Insecticide
Alprazolam	28981-97-7	Pharmaceutical	1.22202e-20				1.22202e-20	1.22202e-20	1.22202e-20				1.22202e-20		2.80677e-15				8.44066e-17	2.80677e-15	8.44066e-17				2.80677e-15
Amantadine	768-94-5	Pharmaceutical	1.90722e-19			1.71707e-23	1.11402e-24	1.99475e-17	2.62743e-19			2.38715e-27	1.33301e-25	1.84195e-23	9.35993e-16			5.11392e-18	1.22652e-19	5.87166e-13	2.30432e-14			7.04974e-23	2.74535e-20	9.76876e-18
Atenolol	29122-68-7	Pharmaceutical	2.81405e-13			1.18338e-13	1.19054e-14	4.99541e-12		4.2168e-18	4.2168e-18	4.2168e-18	3.05908e-16	3.05908e-16	4.12232e-07			2.97302e-07	1.54424e-08	3.36209e-06		3.02266e-11	3.02266e-11	3.02266e-11	1.54775e-09	7.93384e-10
Atorvastatin	134523-00-5	Pharmaceutical	8.79986e-06	8.79986e-06	8.79986e-06	4.43563e-05	5.28775e-05		1.90266e-05	6.53014e-05	0.000129473	5.5494e-05		1.9714e-05	9.2618e-13	9.2618e-13	9.2618e-13	3.38036e-10	1.85234e-10		9.15687e-12	7.99907e-10	4.12583e-09	2.13315e-10		1.01707e-11
Atrazine	1912-24-9	Herbicide	2.87415e-09			1.07599e-08		9.89431e-09	3.93928e-08	6.04525e-09	7.96773e-09		2.52027e-08	2.87415e-09	7.50295e-09			3.27987e-08		9.07265e-08	2.79297e-07	6.58102e-08	9.24598e-08		8.4423e-08	7.50295e-09
Atrazine-Deethyl	6190-65-4	Herbicide	0.00268125	0.011468	0.00606311	0.0147151	0.007492	0.0882992	0.0145208	0.00603268	0.00286916	0.00277251	0.00302424	0.00216619	2.44515e-06	0.000365885	8.75692e-05	0.000411224	9.81392e-05	0.0501962	0.000692679	8.28214e-05	4.43754e-06	8.52791e-06	1.02843e-05	2.95451e-06
Atrazine-Desisopropyl	1007-28-9	Herbicide		2.34096e-16	6.65387e-16		1.23685e-17	1.72004e-17								2.55485e-09	1.92797e-08		2.6742e-09	5.09043e-10
Azoxystrobin	131860-33-8	Fungicide	8.9566e-07	0.00010304	1.71919e-10	6.25275e-11	1.80575e-06	5.38705e-08	1.94129e-10	5.87266e-06	0.00177269	1.83234e-18	0.000110866	9.40818e-05	0.0401769	0.12668	0.00700915	0.00681931	0.0602893	0.0304967	0.0100041	0.0748159	0.209986	0.000350325	0.130099	0.122993
Benzoylecgonine	519-09-5	Pharmaceutical	1.17301e-10	3.38795e-17	2.31559e-20	3.02845e-19	1.33707e-17	1.19179e-18	1.2558e-19	8.8562e-18	1.49674e-18	1.56868e-16	7.84567e-17	8.90835e-16	2.40198e-11	7.00231e-20	1.50034e-23	1.192e-22	1.42972e-20	3.54085e-21	2.89e-24	1.11116e-20	4.14139e-21	1.39176e-19	2.0515e-19	3.42971e-18
Bezafibrate	41859-67-0	Pharmaceutical	6.5768e-08	1.44133e-07	2.03362e-07	9.76494e-08	8.40582e-05	3.7607e-07	2.66936e-07	5.30695e-07	1.50088e-06	9.82737e-08	2.53896e-08	1.8551e-08	5.45418e-06	7.86914e-06	1.26219e-05	5.15701e-06	0.00103617	2.20992e-05	1.21795e-05	2.90608e-05	6.44329e-05	1.06974e-05	2.78557e-06	2.62143e-06
Bromazepam	1812-30-2	Pharmaceutical
Buprofezine	69327-76-0	Insecticide
Caffeine	58-08-2	Pharmaceutical	5.94706e-09	7.19419e-14	6.39157e-15	1.05183e-16	2.46692e-14	2.0602e-13	1.99113e-13	1.7926e-14	2.58056e-15	2.06565e-14	6.10256e-13	6.8958e-13	0.0226109	0.00019957	3.10207e-05	4.02354e-06	6.25242e-05	0.000273135	0.000222466	7.02972e-05	4.09669e-05	6.72386e-05	0.000366111	0.00051484
Carazolol	57775-29-8	Pharmaceutical
Carbamazepine	298-46-4	Pharmaceutical	7.68716e-51	3.8524e-78	2.41312e-79	7.6082e-64	1.50006e-65	3.37568e-49	1.52453e-51	6.15958e-80	4.99926e-82	3.8524e-78	2.30141e-60	1.32907e-58	0.000611736	3.04832e-06	2.30019e-06	6.23402e-05	4.62383e-05	0.000819304	0.000528342	1.82075e-06	1.52429e-06	3.04832e-06	9.06235e-05	0.000147619
Carbendazim	10605-21-7	Fungicide	3.01164e-06	1.41415e-07	2.39552e-08	1.03576e-07	4.96378e-08	4.77583e-06	9.09472e-07	2.579e-08	4.33254e-08	2.92817e-09	1.65875e-07	2.3592e-07	0.000106406	5.20083e-06	1.58253e-06	6.36931e-06	2.75758e-06	0.000147999	3.55822e-05	1.85799e-06	3.12213e-06	2.74609e-07	7.66395e-06	1.06128e-05
Carbofuran-3-OH	16655-82-6	Insecticide
CBZ-10,11-epoxide	36507-30-9	Pharmaceutical	2.60917e-08			1.81228e-09	1.1534e-10	2.43189e-07	4.39873e-08			1.1534e-10	9.59709e-10	1.31711e-09	1.27496e-14			6.02858e-17	2.33901e-21	2.01715e-12	2.23895e-14			2.33901e-21	3.7917e-19	1.25935e-17
Chloramphenicol	56-75-7	Pharmaceutical	6.93545e-24	1.61833e-24	2.05139e-23	1.01754e-25	1.61833e-24	2.57081e-25	2.95646e-24	5.10956e-24	5.74604e-25	8.4307e-24	2.95646e-24	8.2799e-25	3.72823e-18	1.02343e-18	2.57184e-18	6.39062e-20	2.29386e-19	2.77133e-19	1.76812e-18	1.76812e-18	1.57243e-19	1.76812e-18	1.35506e-18	6.51198e-19
Chlorpromazine	50-53-3	Pharmaceutical
Chlorpyriphos	2921-88-2	Insecticide
Ciprofloxacin	85721-33-1	Pharmaceutical				4.83934e-08		4.83934e-08		4.83934e-08	8.82177e-07							8.02115e-07		2.50635e-06		8.02115e-07	1.10077e-05
Citalopram	59729-33-8	Pharmaceutical	2.92531e-62			3.06356e-49	2.92531e-62	1.85681e-37							4.7453e-13			4.94587e-11	1.89883e-14	1.0361e-07
Clarithromycin	81103-11-9	Pharmaceutical				1.32635e-05	1.18859e-05	3.55658e-05										0.000289354	0.000112346	0.000616803
Coca-ethylene	529-38-4	Pharmaceutical		4.29332e-56												2.32201e-102
Cocaine	50-36-2	Pharmaceutical	2.75403e-45		1.81164e-55		2.02425e-59					2.69696e-46			3.54424e-74		4.34137e-101		3.87151e-109					1.58555e-82
Codeine	76-57-3	Pharmaceutical	7.33423e-35			5.94391e-30	1.9627e-34	1.15332e-24	7.33423e-35	7.33423e-35	7.33423e-35				1.33741e-17			6.30899e-14	6.30844e-16	2.49162e-11	1.33741e-17	1.33741e-17	1.33741e-17
Cotinine	486-56-6	Pharmaceutical	4.54448e-15	5.57847e-20	2.48514e-20	1.7669e-19	1.05015e-18	4.12079e-17	2.16459e-17	4.7796e-20	1.5444e-19	1.04668e-20	2.18692e-17	1.72433e-17	5.32455e-11	9.15069e-16	2.64363e-16	1.53845e-15	5.34076e-15	9.09241e-13	4.60448e-13	9.6084e-16	1.82449e-15	1.72297e-16	2.01496e-13	3.55956e-13
Diazepam	439-14-5	Pharmaceutical	5.84673e-79		1.88311e-104	4.67164e-88	1.8134e-88	3.07999e-74	1.14014e-79	1.88311e-104			3.00093e-83	3.25902e-66	4.24368e-56		2.8202e-85	1.44596e-63	5.23127e-64	7.29569e-54	1.46188e-57	2.8202e-85			1.2019e-64	8.80056e-50
Diazinon	333-41-5	Insecticide				0.00050231	0.00372411											0.00893301	0.0362147
Diclofenac	15307-79-6	Pharmaceutical	4.01187e-26	3.05474e-32	5.33177e-32	1.16322e-22	4.54174e-25	5.68438e-20	1.59329e-26	9.40932e-31	1.60033e-30	8.95952e-32	6.94226e-32	2.27551e-32	1.30292e-19	1.03382e-24	1.32816e-24	5.57506e-17	3.95975e-19	7.11288e-15	1.29504e-20	1.06978e-23	1.16886e-23	1.69068e-24	1.70957e-26	6.21959e-27
Diltiazem	42399-41-7	Pharmaceutical					1.48189e-44	5.83246e-44											1.1682e-10	1.62993e-10
Dimethoate	60-51-5	Insecticide						9.08995e-05	3.74864e-06											1.54097e-05	2.67274e-07
Diuron	330-54-1	Herbicide				5.37322e-05				2.81576e-05	2.67555e-05		0.000309534					0.000427331				0.000261692	0.00023418		0.00134833
DMPF	60397-77-5	Insecticide	7.04666e-15	4.20853e-17			9.42388e-17								1.7602e-11	1.57433e-13			3.32399e-13
Erythromycin	114-07-8	Pharmaceutical				3.68282e-08	1.19505e-07	1.25469e-06		1.19505e-07		1.19505e-07						2.5597e-14	8.92254e-13	1.90554e-10		3.70465e-14		3.70465e-14
Ethion	563-12-2	Insecticide
Fenofibrate	49562-28-9	Pharmaceutical
Fenthion sulfoxide	3761-41-9	Insecticide				7.01731e-05	0.00100665	0.00202494										0.00218493	0.010314	0.0163587
Fipronil	120068-37-3	Insecticide	3.50522e-05	3.05384e-06	4.7044e-06	1.22668e-05	1.41199e-05	0.000173648	1.05211e-05	1.81323e-05	4.79931e-05	4.7044e-06	3.56918e-06	4.11967e-06	0.00166263	0.000106787	0.000153175	0.000855438	0.000679597	0.00617444	0.000607138	0.00046837	0.00103938	0.000153175	0.000121652	0.000137127
Fluconazole	86386-73-4	Pharmaceutical	1.82734e-68			2.12147e-83	1.91879e-90	2.10621e-66	8.5463e-65		2.59546e-103	3.58998e-103	7.5652e-74	1.29375e-72	1.05016e-50			1.07325e-63	1.7054e-68	7.15118e-48	2.88702e-46		5.29408e-86	7.11139e-86	9.27697e-56	2.56586e-53
Flufenamic_acid	530-78-9	Pharmaceutical	2.04244e-13			5.70088e-16		1.54008e-13							7.73907e-10			1.17288e-12		1.13545e-09
Flumequine	42835-25-6	Pharmaceutical
Fluoxetine	54910-89-3	Pharmaceutical						6.28581e-06												0.000107383
Fluvalinate	69409-94-5	Insecticide
Furazolidone	67-45-8	Pharmaceutical
Furosemide	54-31-9	Pharmaceutical	0.00521023		0.00170281	0.0170304	0.00646132	0.0221052		0.00365125		0.00392294			0.0194482		0.0079513	0.0455227	0.0222059	0.056763		0.0140733		0.012618
Hexythiazox	78587-05-0	Insecticide
Hydrochlorothiazide	58-93-5	Pharmaceutical	2.62788e-05	2.27102e-07	3.07261e-07	2.36172e-05	1.33885e-05	0.000193954	4.27971e-06	5.58805e-07	1.13615e-07	2.63275e-07	6.84983e-08	1.54191e-07	7.03483e-15	1.55265e-23	9.61293e-23	8.03016e-15	4.07507e-16	1.92485e-11	9.64827e-19	7.60263e-22	8.36577e-26	7.48884e-23	4.26908e-26	1.79761e-24
Ibuprofen	15687-27-1	Pharmaceutical	3.97706e-11	3.40576e-13	7.86176e-13	2.34138e-13	3.21089e-09	2.7702e-12	8.50601e-13	4.33042e-12	1.98189e-11	1.80476e-13	1.50622e-14	9.29697e-15	0.0559025	0.0283708	0.0335927	0.0282184	0.0813403	0.040703	0.0328863	0.0414566	0.0516806	0.029011	0.0224017	0.0234282
Imazalil	35554-44-0	Fungicide				1.14261e-17			1.10908e-17	1.70391e-16			4.09166e-14					1.54025e-18			3.96217e-17	3.55594e-16			6.94573e-15
Imidacloprid	138261-41-3	Insecticide	0.00337824	0.0017381	0.000222529	0.00348222	0.00200844	0.00870479	0.00211851	0.00224621	0.000222529	0.000222529	0.000222529	0.00100117	0.013144	0.00777897	0.00149905	0.0109405	0.00799435	0.0254777	0.00898648	0.00850854	0.00149905	0.00149905	0.00149905	0.00353532
Indomethacin	53-86-1	Pharmaceutical						1.08537e-18												1.63845e-14
Isoproturon	34123-59-6	Herbicide
Ketoprofen	22071-15-4	Pharmaceutical				1.09955e-31	6.09758e-40	4.60444e-29										2.50297e-12	5.41565e-16	7.49923e-11
Lamotrigine	84057-84-1	Pharmaceutical	2.12595e-16	1.54635e-27	3.3467e-25	1.48967e-20	2.13497e-21	5.7125e-16	4.99991e-17	4.20547e-26	5.42571e-27	1.18729e-25	2.26474e-19	7.83416e-19	9.43876e-12	1.02681e-21	1.78559e-19	2.24368e-15	2.27179e-16	1.48311e-11	2.83244e-12	1.11501e-20	9.86651e-21	6.09451e-20	1.23772e-14	6.74732e-14
Loratadine	79794-75-5	Pharmaceutical
Lorazepam	846-49-1	Pharmaceutical	2.19017e-16			7.34371e-20	6.82931e-20	9.94784e-15	1.25721e-17					9.48458e-21	2.23487e-09			1.1657e-11	6.27336e-13	1.79911e-08	1.73863e-10					1.55323e-13
Losartan_Potassium	124750-99-8	Pharmaceutical	4.12182e-64			7.54668e-69	1.185e-73	5.29396e-57	1.60213e-74	1.67411e-98					2.94152e-53			9.4423e-54	1.32227e-58	2.75129e-43	7.20321e-60	6.88321e-85
Mefenamic acid	61-68-7	Pharmaceutical						6.82146e-24												9.93393e-20
Metformin	657-24-9	Pharmaceutical	1.03198e-37			7.27836e-55		9.25923e-41						7.27836e-55	1.3294e-29			4.78338e-47		6.5388e-34						4.78338e-47
Methadone	76-99-3	Pharmaceutical				6.25687e-43	4.77117e-45	3.29905e-31	1.41367e-53									4.57053e-13	4.84855e-15	2.19962e-09	5.11046e-18
Metolachlor	51218-45-2	Herbicide
Metoprolol	51384-51-1	Pharmaceutical	6.23709e-35			2.13926e-39		2.13926e-39							4.22965e-28			3.79689e-33		1.33361e-30
Midazolam	59467-70-8	Pharmaceutical
Morphine	57-27-2	Pharmaceutical
N-acethyl_SMX	21312-10-7	Pharmaceutical	4.07328e-12			4.07328e-12	4.07328e-12	1.39072e-09							2.55513e-22			1.54234e-20	2.55513e-22	1.26043e-16
Nalidixin_acid	389-08-2	Pharmaceutical	4.21305e-21	4.21305e-21	4.21305e-21					4.21305e-21		4.21305e-21			1.26775e-17	1.26775e-17	1.26775e-17					2.88871e-19		2.88871e-19
N-Desmethylcitalopram	62498-69-5	Pharmaceutical	7.21283e-20			1.78283e-16		5.25911e-12							9.2422e-18			2.38472e-13		4.1931e-09
Nicotine	54-11-5	Pharmaceutical	7.02287e-18	6.17182e-21	1.21517e-20	1.30968e-23	1.00388e-18	3.36943e-12	1.45949e-19	3.34133e-20	2.2159e-20	2.96907e-21	1.28604e-19	3.53616e-20	7.27236e-06	1.18233e-07	6.29398e-07	1.34553e-08	7.52305e-07	0.000179315	1.12054e-06	3.84725e-07	1.88359e-07	5.35745e-07	9.31355e-07	8.75128e-07
O-desmethylvenlafaxine	93413-62-8	Pharmaceutical	1.06207e-47	2.61293e-97	7.93266e-85	7.91378e-61	3.40342e-65	8.65077e-46	1.0323e-58	8.11409e-89	6.38701e-107	3.91872e-92	4.0476e-87	2.2509e-78	6.23308e-31	1.21046e-73	4.71152e-63	1.08798e-41	6.23603e-47	2.26252e-30	4.97916e-42	8.04381e-69	6.05012e-88	1.6963e-71	2.28719e-64	9.45242e-59
Omeprazole	73590-58-6	Pharmaceutical								1.49642e-54		1.49642e-54										5.44128e-60		5.44128e-60
Oseltamivir phosphate	204255-11-8	Pharmaceutical
Oseltamivir-CBX	187227-45-8	Pharmaceutical							3.16386e-11												1.55859e-21
Oxazepam	604-75-1	Pharmaceutical	3.80056e-11			3.28675e-13	1.17865e-13	4.63207e-10	5.47978e-12				5.06059e-17	5.84506e-14	7.6362e-10			3.7249e-12	5.12908e-13	6.21678e-09	4.35742e-11				9.24705e-18	5.93501e-13
Oxytetracycline	79-57-2	Pharmaceutical
Paroxetine	61869-08-7	Pharmaceutical
Pentobarbital	76-74-4	Pharmaceutical
Prochloraz	67747-09-5	Fungicide	4.32844e-16	9.34033e-16	2.44434e-15	3.82823e-15		1.26918e-16	4.67353e-13	1.51295e-21		1.04841e-16	3.64073e-21	2.86555e-17	4.17886e-23	1.66744e-22	1.94156e-20	5.24918e-19		1.97186e-22	7.28187e-16	4.14712e-33		2.77592e-22	2.1213e-32	3.0737e-25
Propanil	709-98-8	Herbicide				1.73071e-38					7.85555e-36							3.97297e-29					8.11858e-28
Propyphenazone	479-92-5	Pharmaceutical	6.57334e-36	1.16079e-38									3.83644e-41	1.08322e-39	2.37485e-63	3.27855e-75									1.32637e-75	1.16595e-70
Quetiapine	111974-69-7	Pharmaceutical
Salbutamol	18559-94-9	Pharmaceutical				1.13457e-11		2.28107e-10	1.13457e-11									6.08308e-15		1.15707e-13	1.90696e-16
Salicylic acid	69-72-7	Pharmaceutical	3.6463e-22	2.12249e-22	6.8549e-23	1.0064e-24	4.12059e-21	5.85892e-23	1.72546e-22	2.44698e-22	3.84107e-21	2.36887e-23	3.05648e-23	5.51462e-24	2.00223e-16	6.8473e-17	3.98636e-17	9.5836e-19	2.44193e-16	6.68802e-17	7.54948e-17	9.87478e-17	3.27383e-16	1.30671e-17	2.68974e-17	7.70821e-18
Simazine	122-34-9	Herbicide	2.47973e-09	9.52233e-09	2.16051e-08	6.00537e-09	3.35862e-09	5.60658e-08	2.99786e-10	1.7689e-08			1.23461e-09		1.40396e-06	1.26411e-05	2.38603e-05	2.86828e-06	5.90166e-06	3.72039e-05	2.51181e-07	1.3557e-05			1.77135e-06
Sitagliptin	486460-32-6	Pharmaceutical	0.00430446		0.000203868	0.00195551	0.00135565	0.00813225	0.00138838	0.000152253		0.000192596	8.11352e-05	0.000290671	2.35432e-08		9.68935e-16	4.0367e-10	1.82258e-11	4.64108e-07	6.80898e-11	3.72672e-17		1.40952e-16	1.03429e-18	1.43104e-15
Sotalol	3930-20-9	Pharmaceutical	1.29217e-14			2.645e-15		8.51376e-14							1.3459e-11			1.03563e-12		2.74342e-11
Spinosad A	131929-60-7	Insecticide								1.0274e-46												8.1652e-18
Spinosad D	131929-63-0	Insecticide								1.79261e-50												2.60715e-19
Sulfadimethoxine	122-11-2	Pharmaceutical
Sulfamethazine	57-68-1	Pharmaceutical						6.42823e-08	1.75452e-10											1.06857e-06	4.89491e-09
Sulfamethoxazole	723-46-6	Pharmaceutical	1.12839e-05		1.83854e-07	3.73752e-06	2.7123e-06	7.36962e-05	1.18882e-05	4.23871e-07		6.79858e-08	7.44088e-07	7.26666e-07	0.000457031		1.85754e-05	0.000242667	0.000188845	0.00281099	0.00047195	2.74438e-05		2.86598e-06	3.4316e-05	5.76057e-05
Sulfapyridine	144-83-2	Pharmaceutical				5.76492e-11	1.71249e-11	2.82948e-08	2.57219e-11									1.35818e-08	5.57874e-09	2.87715e-06	5.67695e-09
Tebuconazole	107534-96-3	Fungicide	2.75987e-22	4.53388e-14	1.34998e-14	5.41963e-16		1.53305e-20	4.66232e-14	3.18974e-24	7.84798e-19	1.48886e-14	3.837e-24	4.06204e-23	7.6437e-10	5.12825e-06	1.52163e-05	2.59998e-06		2.49508e-08	1.50911e-05	5.11361e-10	1.49238e-07	1.68786e-05	9.96894e-11	3.07308e-10
Temazepam	846-50-4	Pharmaceutical	2.33626e-11	7.58004e-16	7.58004e-16	5.03835e-13	2.06675e-13	3.84491e-10	2.0249e-11	7.58004e-16	7.58004e-16	7.58004e-16	1.10176e-13	2.11325e-13	1.62926e-09	1.39452e-15	1.39452e-15	2.45367e-11	6.43839e-12	1.42181e-08	6.32011e-10	4.01105e-14	1.39452e-15	1.39452e-15	3.65578e-12	1.1632e-11
Terbumeton	33693-04-8	Herbicide	5.41539e-174	2.46738e-176	2.46738e-176	2.46738e-176		4.70134e-159	2.78073e-157	2.53845e-165	2.18635e-156	2.46738e-176	2.67014e-143	2.22944e-180	2.48695e-143	1.87906e-145	1.87906e-145	1.87906e-145		1.89148e-120	1.69918e-122	1.4779e-125	4.07831e-117	1.87906e-145	1.1491e-115	4.03573e-149
Terbumeton deethyl	30125-64-5	Herbicide	2.01821e-111	1.14047e-119	2.01881e-119	1.4645e-131	2.46738e-176	3.39978e-92	3.93814e-97	1.10584e-114	1.78527e-106	7.85921e-122	3.90127e-104	1.21941e-112	2.67605e-87	1.35382e-94	6.76213e-85	1.59686e-99	8.9936e-134	1.90329e-63	7.28437e-71	3.9832e-81	6.44707e-75	3.65953e-88	6.96699e-81	2.24655e-88
Terbuthylazine	5915-41-3	Herbicide	1.93722e-08	5.72281e-09	1.00387e-08	1.36711e-08		2.79721e-07	3.8063e-08	4.89705e-08	3.08838e-08	5.35702e-09	1.52656e-07	1.78879e-08	5.33219e-07	1.79276e-07	9.94857e-07	1.29578e-06		1.51204e-05	1.64233e-06	2.94698e-06	2.60808e-06	6.08444e-07	3.34122e-06	4.96611e-07
Terbuthylazine-2OH	66753-07-9	Herbicide	1.10438e-07	1.23707e-06	2.22523e-06	1.11326e-06	5.72281e-09	9.34249e-07	2.00723e-06	2.66e-07	6.36892e-06	2.79373e-06	7.82773e-07	7.72834e-08	2.50795e-06	2.11364e-05	8.9803e-05	4.5269e-05	6.79656e-07	4.33071e-05	7.71306e-05	1.4676e-05	0.000170691	0.000105717	1.41398e-05	1.82709e-06
Terbuthylazine-deethyl	30125-63-4	Herbicide	5.53823e-06	9.07454e-07	1.41802e-06	6.99307e-07	1.92991e-07	3.50904e-05	1.41677e-05	4.04611e-06	2.0681e-06	4.05927e-06	8.10709e-06	3.85093e-06	7.83366e-05	1.61015e-05	6.13895e-05	2.65012e-05	5.51496e-06	0.000946193	0.00035212	0.000144666	8.76983e-05	9.73126e-05	0.000109102	5.70791e-05
Terbutryn	886-50-0	Herbicide			5.96386e-07	5.30862e-06		1.89669e-07	1.28378e-07	7.67552e-07	2.81746e-06	5.65453e-07	1.66928e-05	9.15539e-08			4.91895e-05	0.000397413		2.34243e-05	5.7813e-06	6.75891e-05	0.000207248	6.68917e-05	0.000393236	4.28899e-06
Thiabendazole	148-79-8	Fungicide	5.92228e-13	1.05273e-11	1.26981e-16	6.44767e-16	1.20682e-13	3.50079e-13	5.98392e-15	2.16476e-16	1.56946e-15		1.51082e-15	2.63511e-15	1.04593e-06	3.7906e-06	7.21677e-09	1.64013e-08	1.8276e-07	7.83482e-07	4.69829e-08	8.69898e-09	1.65042e-08		3.14169e-08	4.06771e-08
Tramadol	27203-92-5	Pharmaceutical	6.2828e-12	4.52582e-23	2.05852e-20	2.37782e-14	9.37223e-15	3.95098e-10	2.72942e-12	2.05852e-20	5.83663e-22	9.66503e-21	1.94939e-16	9.76963e-16	5.53102e-07	3.47629e-15	2.86254e-13	1.2961e-08	2.91882e-09	6.87795e-06	2.06148e-07	1.25219e-13	1.49758e-14	1.01375e-13	2.16614e-10	1.21166e-09
Triclocarban	101-20-2	Pharmaceutical									5.74332e-12												1.2934e-10
Trimethoprim	738-70-5	Pharmaceutical				6.08008e-37	1.0917e-37	2.05444e-31										9.08791e-09	2.12453e-09	1.03284e-07
Valsartan	137862-53-4	Pharmaceutical	1.77336e-24	4.29058e-45	1.71028e-44	4.84422e-30	7.9173e-34	5.92179e-26	1.42155e-33	1.34431e-40	3.35767e-42	4.08395e-44	4.03663e-32	1.63617e-31	9.19141e-18	1.33761e-37	2.25734e-34	4.52975e-22	3.42033e-25	3.07937e-19	4.86928e-25	3.01224e-31	5.69175e-35	3.62929e-34	2.4073e-24	2.94341e-23
Valsartan acid	164265-78-5	Pharmaceutical	5.54736e-12	4.35102e-25	4.35102e-25	4.03435e-15	3.77193e-15	4.21281e-11	1.10093e-10	1.42523e-19	1.43806e-18	2.94651e-20	3.02871e-12	5.15176e-14	3.9121e-08	8.38323e-21	4.3329e-19	7.69716e-11	9.28501e-11	9.35618e-08	4.14043e-07	1.34602e-15	1.45846e-13	3.96841e-16	5.28969e-09	9.29288e-10
Venlafaxine	93413-69-5	Pharmaceutical	4.00272e-10	7.95333e-17	1.02201e-14	6.11534e-11	2.34601e-11	7.06496e-08	4.30401e-11	3.47293e-15	7.7725e-17	1.5298e-15	4.41615e-15	1.88566e-14	4.13777e-07	5.61052e-13	5.41333e-11	1.0639e-07	2.0983e-08	2.35044e-05	3.0512e-08	1.03064e-11	1.32521e-12	5.41162e-12	1.4618e-11	1.0811e-10
Verapamil	52-53-9	Pharmaceutical
Warfarin	81-81-2	Pharmaceutical	1.36085e-10	1.53322e-10	5.70686e-11	1.53322e-10	1.53322e-10	1.53322e-10	1.53322e-10	1.53322e-10	5.70686e-11	1.53322e-10	1.53322e-10	1.53322e-10	1.7328e-08	1.56207e-08	2.29857e-09	5.66343e-09	5.66343e-09	2.42736e-08	2.03556e-08	2.42736e-08	2.29857e-09	5.66343e-09	2.42736e-08	2.24198e-08
Zolpidem	82626-48-0	Pharmaceutical						5.94194e-73												2.8296e-19
